# Supplementary material for: 6-[(2-Methyl­phen­yl)sulfan­yl]-5-propyl­pyrimidine-2,4(1H,3H)-dione
Source: Acta Crystallogr Sect E Struct Rep Online. 2014 Jun 14;70(Pt 7):o768–9. doi: 10.1107/S1600536814013269 (PMC4120546; doi:10.1107/S1600536814013269)
Supplement: Supplementary file 1 [file e-70-0o768-sup1.cif]

##############################################################################
#                                                                            #
# This CIF contains the data in a paper accepted for publication in          #
# Acta Crystallographica Section E. It conforms to the requirements of       #
# Notes for Authors for Acta Crystallographica Section E, and has been       #
# peer reviewed under the auspices of the IUCr Commission on Journals.       #
#                                                                            #
# Full details of the Crystallographic Information File format               #
# are given in the paper "The Crystallographic Information File (CIF):       #
# a New Standard Archive File for Crystallography" by S. R. Hall, F. H.      #
# Allen and I. D. Brown [Acta Cryst. (1991), A47, 655-685].                  #
#                                                                            #
# The current version of the core CIF dictionary is obtainable from          #
# ftp://ftp.iucr.org/pub/cif_core.dic.                                       #
#                                                                            #
# Software is freely available for graphical display of the structure(s)     #
# in this CIF. For information consult the CIF software page                 #
# http://www.iucr.org/resources/cif/software.                                #
#                                                                            #
# This file may be used for bona fide research purposes within the           #
# scientific community so long as proper attribution is given to the journal # 
# article from which it was obtained.                                        #
#                                                                            #
##############################################################################
data_global
_audit_creation_method     'form.cif (version 2.0)'
_journal_data_validation_number     ?
_journal_date_recd_electronic     2014-06-03
_journal_date_accepted     2014-06-06
_journal_name_full     'Acta Crystallographica, Section E'
_journal_year     2014
_journal_volume     70
_journal_issue      7
_journal_page_first     o768
_journal_page_last     o769
_journal_paper_category     QO
_journal_paper_doi     10.1107/S1600536814013269
_journal_coeditor_code     SJ5409
loop_
    _publ_contact_author_name
    _publ_contact_author_address
    'Prof. Fun Hoong-Kun'
;
Department of Pharmaceutical Chemistry,
College of Pharmacy,
King Saud University,
PO Box 2457, Riaydh 11451,
Saudi Arabia
;
    hfun.c@ksu.edu.sa 'Ali A. El-Emam'
    ? ?
;
Department of Pharmaceutical Chemistry,
College of Pharmacy,
King Saud University,
PO Box 2457, Riaydh 11451,
Saudi Arabia
King Abdullah Institute for Nanotechnology (KAIN),
King Saud University,
Riyadh 11451,
Saudi Arabia
;
 elemam5@hotmail.com
_publ_contact_author_fax     '+966 146-76220'
_publ_contact_author_phone     '+966 146-77335'
_publ_section_title
;
6-[(2-Methylphenyl)sulfanyl]-5-propylpyrimidine-2,4(1<i>H</i>,3<i>H</i>)-dione
;
loop_
    _publ_author_name
    _publ_author_footnote
    _publ_author_address
    'Nadia G. Haress' ?
;
Department of Pharmaceutical Chemistry,
College of Pharmacy,
King Saud University,
PO Box 2457, Riaydh 11451,
Saudi Arabia
;
    'Hazem A. Ghabbour' ?
;
Department of Pharmaceutical Chemistry,
College of Pharmacy,
King Saud University,
PO Box 2457, Riaydh 11451,
Saudi Arabia
;
    'Ali A. El-Emam' ?
;
Department of Pharmaceutical Chemistry,
College of Pharmacy,
King Saud University,
PO Box 2457, Riaydh 11451,
Saudi Arabia
King Abdullah Institute for Nanotechnology (KAIN),
King Saud University,
Riyadh 11451,
Saudi Arabia
;
    'Chidan Kumar, C. S.'
;
Thomson Reuters ResearcherID: C-3194-2011.
;
;
X-ray Crystallography Unit,
School of Physics,
Universiti Sains Malaysia,
11800 USM, Penang,
Malaysia
;
    'Hoong-Kun Fun'
;
Thomson Reuters ResearcherID: A-3561-2009.
;
;
Department of Pharmaceutical Chemistry,
College of Pharmacy,
King Saud University,
PO Box 2457, Riaydh 11451,
Saudi Arabia
X-ray Crystallography Unit,
School of Physics,
Universiti Sains Malaysia,
11800 USM, Penang,
Malaysia
;
data_I
_audit_creation_method     SHELXL-97
_database_code_depnum_ccdc_archive     'CCDC 1007120'
_chemical_name_systematic
;
6-[(2-Methylphenyl)sulfanyl]-5-propylpyrimidine-2,4(1<i>H</i>,3<i>H</i>)-dione
;
_chemical_name_common     ?
_chemical_formula_moiety     'C14 H16 N2 O2 S'
_chemical_formula_sum     'C14 H16 N2 O2 S'
_chemical_formula_iupac     'C14 H16 N2 O2 S'
_chemical_formula_weight     276.36
_chemical_melting_point     ?
_symmetry_cell_setting     monoclinic
_symmetry_space_group_name_H-M     'P 21/c'
_symmetry_space_group_name_Hall     '-P 2ybc'
loop_
    _symmetry_equiv_pos_as_xyz
    'x, y, z'
    '-x, y+1/2, -z+1/2'
    '-x, -y, -z'
    'x, -y-1/2, z-1/2'
_cell_length_a     10.3434(8)
_cell_length_b     5.3355(3)
_cell_length_c     24.4948(18)
_cell_angle_alpha     90.00
_cell_angle_beta     91.171(3)
_cell_angle_gamma     90.00
_cell_volume     1351.52(16)
_cell_formula_units_Z     4
_cell_measurement_reflns_used     7715
_cell_measurement_theta_min     2.55
_cell_measurement_theta_max     30.34
_cell_measurement_temperature     293(2)
_exptl_crystal_description     'plate'
_exptl_crystal_colour     'colourless'
_exptl_crystal_size_max     0.42
_exptl_crystal_size_mid     0.11
_exptl_crystal_size_min     0.06
_exptl_crystal_density_diffrn     1.353
_exptl_crystal_density_meas     ?
_exptl_crystal_density_method     'not measured'
_exptl_crystal_F_000     584
_exptl_absorpt_coefficient_mu     0.239
_exptl_absorpt_correction_type     multi-scan
_exptl_absorpt_process_details     '(<i>SADABS</i>; Bruker, 2009)'
_exptl_absorpt_correction_T_min     0.9060
_exptl_absorpt_correction_T_max     0.9858
_exptl_special_details
;
;
_diffrn_ambient_temperature     293(2)
_diffrn_radiation_type     MoK\a
_diffrn_radiation_wavelength     0.71073
_diffrn_radiation_source     'fine-focus sealed tube'
_diffrn_radiation_monochromator     graphite
_diffrn_measurement_device_type     'Bruker APEXII CCD'
_diffrn_measurement_method     '\f and \w scans'
_diffrn_detector_area_resol_mean     ?
_diffrn_reflns_number     32195
_diffrn_reflns_av_R_equivalents     0.0884
_diffrn_reflns_av_sigmaI/netI     0.0645
_diffrn_reflns_theta_min     2.55
_diffrn_reflns_theta_max     30.65
_diffrn_reflns_theta_full     30.65
_diffrn_measured_fraction_theta_max     0.995
_diffrn_measured_fraction_theta_full     0.995
_diffrn_reflns_limit_h_min     -14
_diffrn_reflns_limit_h_max     14
_diffrn_reflns_limit_k_min     -7
_diffrn_reflns_limit_k_max     7
_diffrn_reflns_limit_l_min     -34
_diffrn_reflns_limit_l_max     35
_diffrn_standards_number     0
_diffrn_standards_interval_count     ?
_diffrn_standards_interval_time     ?
_diffrn_standards_decay_%     ?
_refine_special_details
;
Refinement of <i>F</i>^2^ against ALL reflections. The weighted <i>R</i>-factor
<i>wR</i> and goodness of fit <i>S</i> are based on <i>F</i>^2^, conventional
<i>R</i>-factors <i>R</i> are based on <i>F</i>, with <i>F</i> set to zero for
negative <i>F</i>^2^. The threshold expression of <i>F</i>^2^ >
\s(<i>F</i>^2^) is used only for calculating <i>R</i>-factors(gt) <i>etc</i>.
and is not relevant to the choice of reflections for refinement.
<i>R</i>-factors based on <i>F</i>^2^ are statistically about twice as large
as those based on <i>F</i>, and <i>R</i>- factors based on ALL data will be
even larger.
;
_reflns_number_total     4165
_reflns_number_gt     2968
_reflns_threshold_expression     I>2\s(I)
_refine_ls_structure_factor_coef     Fsqd
_refine_ls_matrix_type     full
_refine_ls_R_factor_all     0.1009
_refine_ls_R_factor_gt     0.0627
_refine_ls_wR_factor_gt     0.1231
_refine_ls_wR_factor_ref     0.1342
_refine_ls_goodness_of_fit_ref     1.079
_refine_ls_restrained_S_all     1.079
_refine_ls_number_reflns     4165
_refine_ls_number_parameters     182
_refine_ls_number_restraints     0
_refine_ls_hydrogen_treatment     mixed
_refine_ls_weighting_scheme     calc
_refine_ls_weighting_details
         'calc w=1/[\s^2^(Fo^2^)+(0.0398P)^2^+1.8642P] where P=(Fo^2^+2Fc^2^)/3'
_atom_sites_solution_hydrogens     geom
_atom_sites_solution_primary     direct
_atom_sites_solution_secondary     difmap
_refine_ls_shift/su_max     0.000
_refine_ls_shift/su_mean     0.000
_refine_diff_density_max     0.557
_refine_diff_density_min     -0.371
_refine_ls_extinction_method     none
_refine_ls_extinction_coef     ?
loop_
    _atom_type_symbol
    _atom_type_description
    _atom_type_scat_dispersion_real
    _atom_type_scat_dispersion_imag
    _atom_type_scat_source
    'C' 'C' 0.0033 0.0016
                         'International Tables Vol C Tables 4.2.6.8 and 6.1.1.4'
    'H' 'H' 0.0000 0.0000
                         'International Tables Vol C Tables 4.2.6.8 and 6.1.1.4'
    'N' 'N' 0.0061 0.0033
                         'International Tables Vol C Tables 4.2.6.8 and 6.1.1.4'
    'O' 'O' 0.0106 0.0060
                         'International Tables Vol C Tables 4.2.6.8 and 6.1.1.4'
    'S' 'S' 0.1246 0.1234
                         'International Tables Vol C Tables 4.2.6.8 and 6.1.1.4'
_computing_data_collection     'APEX2 (Bruker, 2009)'
_computing_cell_refinement     'SAINT (Bruker, 2009)'
_computing_data_reduction     'SAINT (Bruker, 2009)'
_computing_structure_solution     'SHELXS97 (Sheldrick, 2008)'
_computing_structure_refinement     'SHELXL97 (Sheldrick, 2008)'
_computing_molecular_graphics     'SHELXTL (Sheldrick, 2008)'
_computing_publication_material
                             'SHELXTL (Sheldrick, 2008) and PLATON (Spek, 2009)'
loop_
    _atom_site_type_symbol
    _atom_site_label
    _atom_site_fract_x
    _atom_site_fract_y
    _atom_site_fract_z
    _atom_site_U_iso_or_equiv
    _atom_site_adp_type
    _atom_site_calc_flag
    _atom_site_refinement_flags
    _atom_site_occupancy
    _atom_site_symmetry_multiplicity
    _atom_site_disorder_assembly
    _atom_site_disorder_group
    S S1 0.06364(5) -0.09820(10) 0.09629(2) 0.01784(14) Uani d . 1 1 . .
    O O1 0.14557(13) 0.6290(3) -0.02258(6) 0.0174(3) Uani d . 1 1 . .
    O O2 0.50699(13) 0.2361(3) 0.04241(6) 0.0185(3) Uani d . 1 1 . .
    N N1 0.12191(17) 0.2935(3) 0.03381(7) 0.0144(4) Uani d . 1 1 . .
    N N2 0.32504(16) 0.4210(4) 0.00837(7) 0.0141(4) Uani d . 1 1 . .
    C C1 0.0464(2) 0.3038(4) 0.16726(9) 0.0199(5) Uani d . 1 1 . .
    H H1A 0.1358 0.3149 0.1645 0.024 Uiso calc R 1 1 . .
    C C2 -0.0179(2) 0.4673(5) 0.20078(9) 0.0239(5) Uani d . 1 1 . .
    H H2A 0.0274 0.5909 0.2199 0.029 Uiso calc R 1 1 . .
    C C3 -0.1512(2) 0.4459(5) 0.20570(10) 0.0262(5) Uani d . 1 1 . .
    H H3A -0.1952 0.5532 0.2288 0.031 Uiso calc R 1 1 . .
    C C4 -0.2185(2) 0.2647(5) 0.17622(10) 0.0237(5) Uani d . 1 1 . .
    H H4A -0.3075 0.2514 0.1801 0.028 Uiso calc R 1 1 . .
    C C5 -0.1558(2) 0.1012(4) 0.14083(9) 0.0195(4) Uani d . 1 1 . .
    C C6 -0.0214(2) 0.1221(4) 0.13752(8) 0.0163(4) Uani d . 1 1 . .
    C C7 -0.2318(2) -0.0789(5) 0.10612(10) 0.0247(5) Uani d . 1 1 . .
    H H7A -0.2013 -0.2463 0.1128 0.037 Uiso calc R 1 1 . .
    H H7B -0.2214 -0.0378 0.0683 0.037 Uiso calc R 1 1 . .
    H H7C -0.3217 -0.0684 0.1150 0.037 Uiso calc R 1 1 . .
    C C8 0.17527(19) 0.1011(4) 0.06450(8) 0.0139(4) Uani d . 1 1 . .
    C C9 0.19324(18) 0.4591(4) 0.00465(8) 0.0136(4) Uani d . 1 1 . .
    C C10 0.38780(19) 0.2403(4) 0.03944(8) 0.0140(4) Uani d . 1 1 . .
    C C11 0.30560(19) 0.0645(4) 0.06833(8) 0.0136(4) Uani d . 1 1 . .
    C C12 0.3691(2) -0.1357(4) 0.10241(8) 0.0154(4) Uani d . 1 1 . .
    H H12A 0.4479 -0.1886 0.0849 0.018 Uiso calc R 1 1 . .
    H H12B 0.3119 -0.2795 0.1039 0.018 Uiso calc R 1 1 . .
    C C13 0.4024(2) -0.0509(4) 0.16085(9) 0.0220(5) Uani d . 1 1 . .
    H H13A 0.4635 0.0867 0.1597 0.026 Uiso calc R 1 1 . .
    H H13B 0.3246 0.0095 0.1780 0.026 Uiso calc R 1 1 . .
    C C14 0.4602(3) -0.2630(5) 0.19489(10) 0.0304(6) Uani d . 1 1 . .
    H H14A 0.4831 -0.2017 0.2306 0.046 Uiso calc R 1 1 . .
    H H14B 0.5362 -0.3257 0.1776 0.046 Uiso calc R 1 1 . .
    H H14C 0.3980 -0.3955 0.1979 0.046 Uiso calc R 1 1 . .
    H H1N2 0.367(2) 0.530(5) -0.0072(10) 0.017(6) Uiso d . 1 1 . .
    H H1N1 0.042(3) 0.304(5) 0.0290(10) 0.024(7) Uiso d . 1 1 . .
loop_
    _atom_site_aniso_label
    _atom_site_aniso_U_11
    _atom_site_aniso_U_22
    _atom_site_aniso_U_33
    _atom_site_aniso_U_12
    _atom_site_aniso_U_13
    _atom_site_aniso_U_23
    S1 0.0144(2) 0.0136(3) 0.0258(3) -0.0032(2) 0.00659(19) 0.0002(2)
    O1 0.0098(6) 0.0184(8) 0.0241(8) -0.0012(6) 0.0003(6) 0.0051(6)
    O2 0.0089(7) 0.0201(8) 0.0264(8) -0.0011(6) 0.0001(6) 0.0052(7)
    N1 0.0064(8) 0.0165(9) 0.0202(9) -0.0015(7) 0.0003(7) 0.0019(7)
    N2 0.0070(7) 0.0167(9) 0.0185(9) -0.0019(7) 0.0016(6) 0.0028(7)
    C1 0.0178(10) 0.0194(11) 0.0226(11) -0.0012(9) 0.0027(9) 0.0026(9)
    C2 0.0301(12) 0.0210(12) 0.0207(11) -0.0014(10) 0.0017(10) 0.0004(9)
    C3 0.0282(12) 0.0257(13) 0.0249(12) 0.0081(10) 0.0072(10) 0.0019(10)
    C4 0.0175(10) 0.0287(13) 0.0251(12) 0.0053(9) 0.0058(9) 0.0032(10)
    C5 0.0165(10) 0.0203(11) 0.0219(11) -0.0011(9) 0.0027(8) 0.0051(9)
    C6 0.0146(9) 0.0177(10) 0.0166(10) 0.0011(8) 0.0034(8) 0.0045(8)
    C7 0.0194(11) 0.0250(12) 0.0298(12) -0.0024(10) 0.0006(9) 0.0016(10)
    C8 0.0131(9) 0.0126(9) 0.0160(9) -0.0038(8) 0.0015(7) -0.0006(8)
    C9 0.0077(8) 0.0175(10) 0.0156(10) -0.0031(7) 0.0003(7) -0.0026(8)
    C10 0.0121(9) 0.0143(10) 0.0157(10) 0.0004(8) -0.0001(8) -0.0013(8)
    C11 0.0127(9) 0.0131(10) 0.0150(9) -0.0019(8) 0.0001(7) -0.0015(8)
    C12 0.0120(9) 0.0131(10) 0.0211(10) -0.0004(8) 0.0010(8) -0.0004(8)
    C13 0.0250(11) 0.0189(12) 0.0221(11) 0.0005(9) -0.0022(9) 0.0010(9)
    C14 0.0389(15) 0.0267(13) 0.0253(13) 0.0045(11) -0.0075(11) 0.0032(10)
_geom_special_details
;
All e.s.d.'s (except the e.s.d. in the dihedral angle between two l.s. planes)
are estimated using the full covariance matrix. The cell e.s.d.'s are taken
into account individually in the estimation of e.s.d.'s in distances, angles
and torsion angles; correlations between e.s.d.'s in cell parameters are only
used when they are defined by crystal symmetry. An approximate (isotropic)
treatment of cell e.s.d.'s is used for estimating e.s.d.'s involving l.s.
planes.
;
loop_
    _geom_bond_atom_site_label_1
    _geom_bond_atom_site_label_2
    _geom_bond_site_symmetry_2
    _geom_bond_distance
    _geom_bond_publ_flag
    S1 C8 . 1.763(2) ?
    S1 C6 . 1.792(2) ?
    O1 C9 . 1.223(3) ?
    O2 C10 . 1.234(2) ?
    N1 C9 . 1.362(3) ?
    N1 C8 . 1.381(3) ?
    N1 H1N1 . 0.83(3) ?
    N2 C9 . 1.380(2) ?
    N2 C10 . 1.382(3) ?
    N2 H1N2 . 0.82(3) ?
    C1 C2 . 1.379(3) ?
    C1 C6 . 1.394(3) ?
    C1 H1A . 0.9300 ?
    C2 C3 . 1.391(3) ?
    C2 H2A . 0.9300 ?
    C3 C4 . 1.386(4) ?
    C3 H3A . 0.9300 ?
    C4 C5 . 1.398(3) ?
    C4 H4A . 0.9300 ?
    C5 C6 . 1.399(3) ?
    C5 C7 . 1.496(3) ?
    C7 H7A . 0.9600 ?
    C7 H7B . 0.9600 ?
    C7 H7C . 0.9600 ?
    C8 C11 . 1.363(3) ?
    C10 C11 . 1.459(3) ?
    C11 C12 . 1.499(3) ?
    C12 C13 . 1.534(3) ?
    C12 H12A . 0.9700 ?
    C12 H12B . 0.9700 ?
    C13 C14 . 1.521(3) ?
    C13 H13A . 0.9700 ?
    C13 H13B . 0.9700 ?
    C14 H14A . 0.9600 ?
    C14 H14B . 0.9600 ?
    C14 H14C . 0.9600 ?
loop_
    _geom_angle_atom_site_label_1
    _geom_angle_atom_site_label_2
    _geom_angle_atom_site_label_3
    _geom_angle_site_symmetry_1
    _geom_angle_site_symmetry_3
    _geom_angle
    _geom_angle_publ_flag
    C8 S1 C6 . . 100.76(10) ?
    C9 N1 C8 . . 123.55(17) ?
    C9 N1 H1N1 . . 115.4(19) ?
    C8 N1 H1N1 . . 120.6(19) ?
    C9 N2 C10 . . 126.26(18) ?
    C9 N2 H1N2 . . 112.9(17) ?
    C10 N2 H1N2 . . 120.4(17) ?
    C2 C1 C6 . . 120.5(2) ?
    C2 C1 H1A . . 119.7 ?
    C6 C1 H1A . . 119.7 ?
    C1 C2 C3 . . 119.4(2) ?
    C1 C2 H2A . . 120.3 ?
    C3 C2 H2A . . 120.3 ?
    C4 C3 C2 . . 120.0(2) ?
    C4 C3 H3A . . 120.0 ?
    C2 C3 H3A . . 120.0 ?
    C3 C4 C5 . . 121.6(2) ?
    C3 C4 H4A . . 119.2 ?
    C5 C4 H4A . . 119.2 ?
    C4 C5 C6 . . 117.4(2) ?
    C4 C5 C7 . . 120.6(2) ?
    C6 C5 C7 . . 122.0(2) ?
    C1 C6 C5 . . 121.0(2) ?
    C1 C6 S1 . . 120.23(16) ?
    C5 C6 S1 . . 118.71(17) ?
    C5 C7 H7A . . 109.5 ?
    C5 C7 H7B . . 109.5 ?
    H7A C7 H7B . . 109.5 ?
    C5 C7 H7C . . 109.5 ?
    H7A C7 H7C . . 109.5 ?
    H7B C7 H7C . . 109.5 ?
    C11 C8 N1 . . 121.85(18) ?
    C11 C8 S1 . . 122.60(16) ?
    N1 C8 S1 . . 115.52(14) ?
    O1 C9 N1 . . 123.35(18) ?
    O1 C9 N2 . . 122.14(18) ?
    N1 C9 N2 . . 114.51(18) ?
    O2 C10 N2 . . 120.18(19) ?
    O2 C10 C11 . . 123.46(19) ?
    N2 C10 C11 . . 116.35(17) ?
    C8 C11 C10 . . 117.37(19) ?
    C8 C11 C12 . . 124.19(18) ?
    C10 C11 C12 . . 118.36(17) ?
    C11 C12 C13 . . 113.39(18) ?
    C11 C12 H12A . . 108.9 ?
    C13 C12 H12A . . 108.9 ?
    C11 C12 H12B . . 108.9 ?
    C13 C12 H12B . . 108.9 ?
    H12A C12 H12B . . 107.7 ?
    C14 C13 C12 . . 111.74(19) ?
    C14 C13 H13A . . 109.3 ?
    C12 C13 H13A . . 109.3 ?
    C14 C13 H13B . . 109.3 ?
    C12 C13 H13B . . 109.3 ?
    H13A C13 H13B . . 107.9 ?
    C13 C14 H14A . . 109.5 ?
    C13 C14 H14B . . 109.5 ?
    H14A C14 H14B . . 109.5 ?
    C13 C14 H14C . . 109.5 ?
    H14A C14 H14C . . 109.5 ?
    H14B C14 H14C . . 109.5 ?
loop_
    _geom_torsion_atom_site_label_1
    _geom_torsion_atom_site_label_2
    _geom_torsion_atom_site_label_3
    _geom_torsion_atom_site_label_4
    _geom_torsion_site_symmetry_1
    _geom_torsion_site_symmetry_2
    _geom_torsion_site_symmetry_3
    _geom_torsion_site_symmetry_4
    _geom_torsion
    _geom_torsion_publ_flag
    C6 C1 C2 C3 . . . . 1.5(3) ?
    C1 C2 C3 C4 . . . . -1.3(4) ?
    C2 C3 C4 C5 . . . . -0.5(4) ?
    C3 C4 C5 C6 . . . . 2.0(3) ?
    C3 C4 C5 C7 . . . . -175.1(2) ?
    C2 C1 C6 C5 . . . . 0.1(3) ?
    C2 C1 C6 S1 . . . . -177.36(17) ?
    C4 C5 C6 C1 . . . . -1.8(3) ?
    C7 C5 C6 C1 . . . . 175.2(2) ?
    C4 C5 C6 S1 . . . . 175.71(17) ?
    C7 C5 C6 S1 . . . . -7.3(3) ?
    C8 S1 C6 C1 . . . . -44.05(19) ?
    C8 S1 C6 C5 . . . . 138.44(18) ?
    C9 N1 C8 C11 . . . . 0.8(3) ?
    C9 N1 C8 S1 . . . . -177.26(16) ?
    C6 S1 C8 C11 . . . . 122.99(18) ?
    C6 S1 C8 N1 . . . . -59.01(17) ?
    C8 N1 C9 O1 . . . . 179.84(19) ?
    C8 N1 C9 N2 . . . . -0.4(3) ?
    C10 N2 C9 O1 . . . . 177.7(2) ?
    C10 N2 C9 N1 . . . . -2.1(3) ?
    C9 N2 C10 O2 . . . . -174.9(2) ?
    C9 N2 C10 C11 . . . . 3.9(3) ?
    N1 C8 C11 C10 . . . . 1.2(3) ?
    S1 C8 C11 C10 . . . . 179.05(15) ?
    N1 C8 C11 C12 . . . . 177.94(19) ?
    S1 C8 C11 C12 . . . . -4.2(3) ?
    O2 C10 C11 C8 . . . . 175.5(2) ?
    N2 C10 C11 C8 . . . . -3.3(3) ?
    O2 C10 C11 C12 . . . . -1.5(3) ?
    N2 C10 C11 C12 . . . . 179.76(18) ?
    C8 C11 C12 C13 . . . . -90.1(2) ?
    C10 C11 C12 C13 . . . . 86.6(2) ?
    C11 C12 C13 C14 . . . . 177.06(19) ?
loop_
    _geom_hbond_atom_site_label_D
    _geom_hbond_atom_site_label_H
    _geom_hbond_atom_site_label_A
    _geom_hbond_site_symmetry_A
    _geom_hbond_distance_DH
    _geom_hbond_distance_HA
    _geom_hbond_distance_DA
    _geom_hbond_angle_DHA
    _geom_hbond_publ_flag
    C12 H12B S1 . 0.9700 2.7500 3.166(2) 107.00 yes
    N2 H1N2 O2 3_665 0.82(2) 2.01(2) 2.829(2) 171(2) yes
    N1 H1N1 O1 3_565 0.83(3) 1.98(3) 2.805(2) 173(2) yes
    C7 H7B O1 3_565 0.9600 2.5800 3.289(3) 131.00 yes
    C2 H2A Cg2 2_555 0.93 2.91 3.700(2) 144 yes
    C7 H7B Cg1 3_555 0.96 2.85 3.632(3) 140 yes
_iucr_refine_instructions_details
;
TITL mo_py33_0m in P2(1)/c (1ooK)
CELL 0.71073 10.3434 5.3355 24.4948 90.000 91.171 90.000
ZERR 4.00 0.0008 0.0003 0.0018 0.000 0.003 0.000
LATT 1
SYMM -x, y+1/2, -z+1/2
SFAC C  H  N  O  S
UNIT 56  60  8  8  4
L.S. 10
ACTA
BOND $H
FMAP 2
PLAN 10
ANIS
SIZE 0.060 0.110 0.422
CONF
WGHT    0.039800    1.864200
FVAR       0.15845
S1    5    0.063636   -0.098189    0.096289    11.00000    0.01429    0.01369 =
         0.02588    0.00017    0.00660   -0.00323
O1    4    0.145558    0.628947   -0.022580    11.00000    0.01011    0.01827 =
         0.02426    0.00517    0.00023   -0.00126
O2    4    0.507006    0.236064    0.042406    11.00000    0.00871    0.02012 =
         0.02656    0.00532    0.00025   -0.00104
N1    3    0.121713    0.293582    0.033792    11.00000    0.01413
N2    3    0.325099    0.420961    0.008358    11.00000    0.00720    0.01680 =
         0.01861    0.00271    0.00171   -0.00180
C1    1    0.046477    0.303829    0.167274    11.00000    0.01789    0.01944 =
         0.02289    0.00244    0.00265   -0.00128
AFIX  43
H1A   2    0.135833    0.314851    0.164494    11.00000   -1.20000
AFIX   0
C2    1   -0.017904    0.467337    0.200780    11.00000    0.02983    0.02088 =
         0.02093    0.00030    0.00158   -0.00134
AFIX  43
H2A   2    0.027376    0.590892    0.219926    11.00000   -1.20000
AFIX   0
C3    1   -0.151178    0.445897    0.205700    11.00000    0.02797    0.02579 =
         0.02499    0.00181    0.00700    0.00830
AFIX  43
H3A   2   -0.195136    0.553183    0.228794    11.00000   -1.20000
AFIX   0
C4    1   -0.218488    0.264725    0.176203    11.00000    0.01702    0.02878 =
         0.02517    0.00333    0.00567    0.00528
AFIX  43
H4A   2   -0.307500    0.251574    0.180029    11.00000   -1.20000
AFIX   0
C5    1   -0.155809    0.101233    0.140828    11.00000    0.01646    0.02030 =
         0.02208    0.00515    0.00284   -0.00117
C6    1   -0.021440    0.122010    0.137518    11.00000    0.01456    0.01789 =
         0.01669    0.00465    0.00325    0.00111
C7    1   -0.231884   -0.078897    0.106130    11.00000    0.01924    0.02507 =
         0.02983    0.00175    0.00027   -0.00252
AFIX 137
H7A   2   -0.201110   -0.246168    0.112695    11.00000   -1.50000
H7B   2   -0.221719   -0.037438    0.068323    11.00000   -1.50000
H7C   2   -0.321643   -0.068680    0.115106    11.00000   -1.50000
AFIX   0
C8    1    0.175249    0.101179    0.064504    11.00000    0.01288    0.01271 =
         0.01597   -0.00054    0.00155   -0.00398
C9    1    0.193196    0.459106    0.004648    11.00000    0.00743    0.01747 =
         0.01593   -0.00278    0.00049   -0.00304
C10   1    0.387787    0.240281    0.039437    11.00000    0.01229    0.01416 =
         0.01590   -0.00107   -0.00026    0.00033
C11   1    0.305634    0.064551    0.068323    11.00000    0.01308    0.01323 =
         0.01492   -0.00151    0.00009   -0.00208
C12   1    0.369118   -0.135708    0.102409    11.00000    0.01242    0.01294 =
         0.02126   -0.00032    0.00107   -0.00038
AFIX  23
H12A  2    0.447845   -0.188702    0.084916    11.00000   -1.20000
H12B  2    0.311894   -0.279470    0.103895    11.00000   -1.20000
AFIX   0
C13   1    0.402405   -0.050874    0.160849    11.00000    0.02494    0.01896 =
         0.02210    0.00095   -0.00221    0.00050
AFIX  23
H13A  2    0.463543    0.086785    0.159684    11.00000   -1.20000
H13B  2    0.324656    0.009508    0.178004    11.00000   -1.20000
AFIX   0
C14   1    0.460278   -0.263025    0.194895    11.00000    0.03838    0.02677 =
         0.02540    0.00312   -0.00727    0.00453
AFIX 137
H14A  2    0.483144   -0.201700    0.230650    11.00000   -1.50000
H14B  2    0.536171   -0.325739    0.177583    11.00000   -1.50000
H14C  2    0.398035   -0.395504    0.197933    11.00000   -1.50000
AFIX   0
H1N2  2    0.366574    0.531666   -0.007200    11.00000    0.01711
H1N1  2    0.034374    0.308666    0.028039    11.00000    0.04549
HKLF 4 1 1 0 0 0 1 0 0 0 1
REM  mo_py33_0m in P2(1)/c (1ooK)
REM R1 =  0.0638 for   2968 Fo > 4sig(Fo)  and  0.1023 for all   4165 data
REM    177 parameters refined using      0 restraints
END
WGHT      0.0396      1.8641
REM Highest difference peak  0.562,  deepest hole -0.395,  1-sigma level  0.080
Q1    1   0.1040 -0.1435  0.1247  11.00000  0.05    0.56
Q2    1   0.3386  0.1934  0.0615  11.00000  0.05    0.49
Q3    1   0.1263  0.2886  0.0103  11.00000  0.05    0.47
Q4    1  -0.1590 -0.0382  0.1230  11.00000  0.05    0.45
Q5    1   0.1237  0.3043  0.0541  11.00000  0.05    0.44
Q6    1   0.2454  0.1375  0.0720  11.00000  0.05    0.41
Q7    1  -0.0039  0.0063  0.1171  11.00000  0.05    0.38
Q8    1   0.3548  0.3489  0.0320  11.00000  0.05    0.38
Q9    1   0.1235  0.0127  0.0799  11.00000  0.05    0.37
Q10   1   0.2606  0.4678  0.0175  11.00000  0.05    0.36
;
