# Supplementary material for: 6-[(2-Methyl­phen­yl)sulfan­yl]-5-propyl­pyrimidine-2,4(1H,3H)-dione
Source: Acta Crystallogr Sect E Struct Rep Online. 2014 Jun 14;70(Pt 7):o768–9. doi: 10.1107/S1600536814013269 (PMC4120546; doi:10.1107/S1600536814013269)
Supplement: Supplementary file 2 [file e-70-0o768-Isup2.hkl]

# 
# h,k,l, Fc-squared, Fo-squared, sigma(Fo-squared) and status flag 
# 
data_I
_shelx_title ' mo_py33_0m in P2(1)/c (1ooK)' 
_shelx_refln_list_code          4 
_shelx_F_calc_maximum      186.68 
_exptl_crystal_F_000       580.00 
_reflns_d_resolution_high  0.6970 
 
loop_ 
 _symmetry_equiv_pos_as_xyz 
 'x, y, z' 
 '-x, y+1/2, -z+1/2' 
 '-x, -y, -z' 
 'x, -y-1/2, z-1/2' 
 
_cell_length_a    10.3434 
_cell_length_b     5.3355 
_cell_length_c    24.4948 
_cell_angle_alpha  90.000 
_cell_angle_beta   91.171 
_cell_angle_gamma  90.000 
 
_shelx_F_squared_multiplier     1.000 
 
loop_ 
 _refln_index_h 
 _refln_index_k 
 _refln_index_l 
 _refln_F_squared_calc 
 _refln_F_squared_meas 
 _refln_F_squared_sigma 
 _refln_observed_status 
   2   0   0     1207.78     1304.13     18.10 o 
   3   0   0      958.53     1182.30     24.91 o 
   4   0   0      339.58      411.11     11.08 o 
   5   0   0       97.86      109.10      6.40 o 
   6   0   0     1922.59     2213.70     36.28 o 
   7   0   0      467.02      437.93     13.64 o 
   8   0   0      143.42      153.62     10.30 o 
   9   0   0     1097.79     1045.04     36.68 o 
  10   0   0      101.40      147.24     15.02 o 
  11   0   0     1076.68      958.08     36.88 o 
  12   0   0       20.18        7.23     20.81 o 
  13   0   0      294.21      353.65     36.47 o 
  14   0   0       43.75       49.91     29.71 o 
   1   1   0       73.55       92.76      1.70 o 
   2   1   0      140.51      170.69      2.76 o 
   3   1   0      834.78      971.94     11.48 o 
   4   1   0      160.37      157.00      4.06 o 
   5   1   0      565.48      634.71     10.49 o 
   6   1   0       11.65       27.46      4.11 o 
   7   1   0      284.06      282.31      8.84 o 
   8   1   0        6.47       18.15      5.25 o 
   9   1   0      178.69      180.76     10.19 o 
  10   1   0      259.30      267.64     14.75 o 
  11   1   0      194.62      188.64     14.28 o 
  12   1   0      176.75      176.32     14.93 o 
  13   1   0       92.11      120.67     17.28 o 
  14   1   0       31.46       18.47     24.01 o 
   0   2   0       10.75        7.93      1.49 o 
   1   2   0     2172.13     2341.65     21.58 o 
   2   2   0     1827.61     1956.28     16.70 o 
   3   2   0     1516.35     1639.63     17.14 o 
   4   2   0      124.07      148.60      7.10 o 
   5   2   0      480.80      471.74      7.74 o 
   6   2   0       30.35       40.53      3.72 o 
   7   2   0      170.78      194.00      6.95 o 
   8   2   0     1016.01      986.57     16.12 o 
   9   2   0        3.31       22.91      6.11 o 
  10   2   0       20.15       25.09     11.02 o 
  11   2   0       19.18       20.90     10.11 o 
  12   2   0      170.64      190.74     17.67 o 
  13   2   0       56.85       60.81     22.63 o 
  14   2   0        4.65       48.54     23.03 o 
   1   3   0        1.72        0.54      3.32 o 
   2   3   0     2100.92     2034.94     19.96 o 
   3   3   0     7054.90     7455.59     72.49 o 
   4   3   0      912.07      879.45     10.79 o 
   5   3   0        3.35        7.00      3.92 o 
   6   3   0      672.16      625.13     10.00 o 
   7   3   0      309.42      359.53     10.03 o 
   8   3   0     1627.71     1560.59     20.44 o 
   9   3   0      308.40      273.79     12.33 o 
  10   3   0      220.04      245.36     11.64 o 
  11   3   0      244.93      232.91     19.65 o 
  12   3   0      171.53      205.92     22.14 o 
  13   3   0      339.29      362.17     35.82 o 
   0   4   0      299.23      315.68     10.93 o 
   1   4   0     1881.02     1826.80     19.84 o 
   2   4   0        8.22       12.48      6.12 o 
   3   4   0      192.66      190.68      6.79 o 
   4   4   0      424.53      452.37     10.30 o 
   5   4   0        7.61        8.12      5.08 o 
   6   4   0        0.77       10.46      5.36 o 
   7   4   0        0.48       -5.43      5.43 o 
   8   4   0      377.71      368.15     14.44 o 
   9   4   0      215.75      194.63     10.29 o 
  10   4   0      680.61      638.08     29.53 o 
  11   4   0       12.01       17.81     23.26 o 
  12   4   0       69.71      109.17     36.81 o 
   1   5   0      265.13      328.71     13.50 o 
   2   5   0       22.16       35.29      8.61 o 
   3   5   0       31.03       36.81     10.16 o 
   4   5   0       58.46       53.15     11.86 o 
   5   5   0      293.77      277.16     16.00 o 
   6   5   0       13.14       10.68     10.24 o 
   7   5   0        2.36       31.34     13.62 o 
   8   5   0        0.09       18.73     20.47 o 
   9   5   0       21.28       58.75     20.23 o 
  10   5   0        0.00       49.57     22.84 o 
  11   5   0       20.41       52.17     38.97 o 
   0   6   0     2086.34     2058.99     53.41 o 
   1   6   0        9.68       20.12      8.26 o 
   2   6   0        3.72       24.14      8.40 o 
   3   6   0        6.76        6.54     13.53 o 
   4   6   0        7.29       16.72     13.37 o 
   5   6   0       32.46       22.60     22.67 o 
   6   6   0        0.36       38.59     16.86 o 
   7   6   0      203.61      198.75     28.23 o 
   8   6   0      210.39      212.64     34.97 o 
   9   6   0      158.42      178.88     35.02 o 
   1   7   0       70.98      104.54     82.91 o 
   2   7   0      340.85      345.95     34.66 o 
   3   7   0      118.75      152.88     40.07 o 
   4   7   0      178.43      349.98     98.06 o 
   5   7   0      205.36      259.15     71.75 o 
 -14   1   1        9.50       25.92     20.44 o 
 -13   1   1       58.69       83.50     16.44 o 
 -12   1   1       47.50       81.35     15.29 o 
 -11   1   1       28.13       48.93     13.49 o 
 -10   1   1      321.18      356.49     17.53 o 
  -9   1   1     1107.50     1040.98     20.79 o 
  -8   1   1       26.02       36.42      5.60 o 
  -7   1   1      258.49      278.61      8.42 o 
  -6   1   1      467.21      450.96      9.01 o 
  -5   1   1        1.33        7.82      3.12 o 
  -4   1   1      697.76      695.90      9.59 o 
  -3   1   1     3778.20     3984.34     41.83 o 
  -2   1   1      474.44      487.50      5.03 o 
  -1   1   1     1435.10     1509.63     11.42 o 
   0   1   1     2216.22     2288.48     19.03 o 
   1   1   1      657.20      721.88      6.51 o 
   2   1   1      503.14      518.28      5.51 o 
   3   1   1      156.22      125.36      4.09 o 
   4   1   1       52.60       59.07      2.90 o 
   5   1   1        2.23        0.89      2.25 o 
   6   1   1     1448.83     1445.86     17.83 o 
   7   1   1      709.31      653.24     11.37 o 
   8   1   1      415.36      389.43      9.97 o 
   9   1   1      237.47      197.48     13.05 o 
  10   1   1       36.15       35.79      8.32 o 
  11   1   1       22.64       35.72     11.49 o 
  12   1   1      123.42      141.78     14.30 o 
  13   1   1      371.55      378.00     24.66 o 
  14   1   1       95.20       54.42     25.00 o 
 -14   2   1      493.26      451.90     29.03 o 
 -13   2   1      108.67      107.56     22.57 o 
 -12   2   1        0.64       26.32     14.45 o 
 -11   2   1        7.53        9.05     10.53 o 
 -10   2   1        6.93       11.59      8.55 o 
  -9   2   1       19.41       25.30      5.81 o 
  -8   2   1       16.85       70.15      5.75 o 
  -7   2   1     1025.88      936.07     13.34 o 
  -6   2   1     2728.45     2662.37     27.46 o 
  -5   2   1      773.12      756.60      9.78 o 
  -4   2   1     3503.08     3836.68     33.59 o 
  -3   2   1     1525.56     1612.20     19.14 o 
  -2   2   1      146.58      187.01      5.73 o 
  -1   2   1      145.10      158.65      6.23 o 
   0   2   1     1457.31     1453.56     15.77 o 
   1   2   1      678.91      722.26      8.73 o 
   2   2   1       76.72       82.22      3.61 o 
   3   2   1     3948.64     3983.02     34.94 o 
   4   2   1     1427.37     1305.10     14.06 o 
   5   2   1      558.09      503.74      8.11 o 
   6   2   1       24.46       26.46      3.55 o 
   7   2   1      205.71      222.34      7.64 o 
   8   2   1      234.48      303.78     12.32 o 
   9   2   1      260.02      282.77     11.02 o 
  10   2   1      325.81      332.25     15.39 o 
  11   2   1      197.96      200.40     13.91 o 
  12   2   1       53.41       67.32     15.04 o 
  13   2   1       11.59       27.76     18.60 o 
  14   2   1       39.92       54.17     23.11 o 
 -13   3   1       27.95       73.78     20.95 o 
 -12   3   1       16.42       51.55     18.63 o 
 -11   3   1       64.69       86.91     14.21 o 
 -10   3   1       47.84       60.47      9.02 o 
  -9   3   1      288.20      275.43     14.86 o 
  -8   3   1      473.22      535.52     13.20 o 
  -7   3   1      782.22      770.97     12.78 o 
  -6   3   1       32.95       62.54      8.83 o 
  -5   3   1       92.41       96.90      5.07 o 
  -4   3   1       64.93       65.37      2.84 o 
  -3   3   1        0.01       41.59      7.20 o 
  -2   3   1        3.44       17.40      2.79 o 
  -1   3   1      141.11      145.04      4.70 o 
   0   3   1       30.95       24.72      2.97 o 
   1   3   1        0.64        5.51      1.93 o 
   2   3   1      231.18      247.23      5.44 o 
   3   3   1      342.39      373.52      9.50 o 
   4   3   1      205.53      223.15      6.71 o 
   5   3   1      304.96      298.89      6.10 o 
   6   3   1        9.16       47.73      6.00 o 
   7   3   1      108.95      196.44      9.56 o 
   8   3   1       50.91       49.87      9.26 o 
   9   3   1        5.36       13.71      8.92 o 
  10   3   1      232.51      246.70     12.41 o 
  11   3   1      377.33      382.56     21.87 o 
  12   3   1       52.71       69.76     17.79 o 
  13   3   1       44.18       61.18     21.65 o 
 -12   4   1      152.69      213.87     29.93 o 
 -11   4   1       79.37       65.47     19.32 o 
 -10   4   1       24.09       94.99     14.37 o 
  -9   4   1       69.96       87.65     13.24 o 
  -8   4   1        3.98       29.39      6.88 o 
  -7   4   1      108.52      130.23      7.69 o 
  -6   4   1      582.64      532.58     15.58 o 
  -5   4   1        3.20        3.70      5.13 o 
  -4   4   1       37.99       59.65      7.58 o 
  -3   4   1       73.01       65.57      5.15 o 
  -2   4   1      132.22      163.98      7.52 o 
  -1   4   1        1.40       52.15      7.96 o 
   0   4   1      164.02      161.78      8.28 o 
   1   4   1        6.19       31.08      6.95 o 
   2   4   1       57.50       52.36      6.33 o 
   3   4   1      157.21      153.57      8.78 o 
   4   4   1       55.95       58.16      5.36 o 
   5   4   1       96.45       99.17      6.22 o 
   6   4   1       63.06       81.65      6.06 o 
   7   4   1       33.50       43.12      7.15 o 
   8   4   1        0.49       30.89      8.11 o 
   9   4   1      231.92      268.81     13.42 o 
  10   4   1       93.99      147.48     14.82 o 
  11   4   1      181.10      227.56     21.33 o 
  12   4   1        0.10       38.34     36.84 o 
 -11   5   1       41.23       86.18     32.97 o 
 -10   5   1      393.14      445.39     35.07 o 
  -9   5   1      321.59      344.29     25.67 o 
  -8   5   1      244.29      248.02     21.86 o 
  -7   5   1       31.34       35.54     13.66 o 
  -6   5   1       57.74       47.04     19.46 o 
  -5   5   1      129.98      137.89     11.54 o 
  -4   5   1      192.57      199.92     13.94 o 
  -3   5   1      347.81      337.95     14.80 o 
  -2   5   1      304.16      280.22     12.45 o 
  -1   5   1     1472.04     1404.25     29.82 o 
   0   5   1     1277.05     1195.73     26.27 o 
   1   5   1      845.66      821.41     25.78 o 
   2   5   1        3.04       18.13      6.33 o 
   3   5   1      245.44      214.79      9.60 o 
   4   5   1      233.69      227.14     10.75 o 
   5   5   1       68.72       79.25     14.09 o 
   6   5   1      278.78      286.72     19.96 o 
   7   5   1      261.84      290.52     16.18 o 
   8   5   1      176.99      197.20     25.08 o 
   9   5   1       26.60       38.31     20.03 o 
  10   5   1       20.03       62.05     29.56 o 
  11   5   1       94.11       89.24     31.76 o 
  -9   6   1        0.11       33.33     33.45 o 
  -8   6   1        5.08       51.83     23.28 o 
  -7   6   1      119.27      144.95     73.60 o 
  -6   6   1      301.64      261.74     21.49 o 
  -5   6   1      550.69      513.96     43.42 o 
  -4   6   1      416.58      406.64     23.57 o 
  -3   6   1        8.30       37.32     11.86 o 
  -2   6   1       70.54       69.31     10.00 o 
  -1   6   1       52.22       53.50     12.71 o 
   0   6   1       81.62      199.38     12.27 o 
   1   6   1      152.43      167.18     11.48 o 
   2   6   1      144.36      138.39     15.71 o 
   3   6   1       34.21       49.13      9.21 o 
   4   6   1      194.59      183.25     14.39 o 
   5   6   1        0.37       14.58     13.90 o 
   6   6   1        9.02       -4.30     27.02 o 
   7   6   1      123.78      112.24     22.19 o 
   8   6   1       55.41       35.95     24.36 o 
   9   6   1        8.37       35.66     33.45 o 
  -5   7   1        0.00      -13.89     64.16 o 
  -4   7   1       35.83       18.25     42.43 o 
  -3   7   1       13.78       18.56     62.15 o 
  -2   7   1       10.79       69.84     53.67 o 
  -1   7   1        3.97       38.82     40.27 o 
   0   7   1       22.50       72.15     27.17 o 
   1   7   1        0.31       39.41     26.62 o 
   2   7   1        0.38       75.17     58.48 o 
   3   7   1       21.04       40.72     49.48 o 
   4   7   1       10.97       27.46     86.17 o 
   5   7   1        6.58       28.53     46.36 o 
 -14   0   2      326.45      367.61     33.81 o 
 -13   0   2      444.15      444.51     29.90 o 
 -12   0   2      123.57      164.91     27.69 o 
 -11   0   2      520.66      516.36     34.82 o 
 -10   0   2      556.42      560.47     29.40 o 
  -9   0   2     1771.96     1701.71     31.52 o 
  -8   0   2        3.12       11.97      6.59 o 
  -7   0   2      204.04      265.36     12.83 o 
  -6   0   2     1770.02     1820.11     30.79 o 
  -5   0   2      301.86      396.25     10.37 o 
  -4   0   2      270.66      250.12      7.52 o 
  -3   0   2     7049.38     7035.27     89.85 o 
  -2   0   2     9206.59     9309.82    125.89 o 
  -1   0   2      239.83      249.98      7.37 o 
   1   0   2     1403.99     1507.35     29.36 o 
   2   0   2        6.94       16.42      2.64 o 
   3   0   2    16531.23    18247.61    267.87 o 
   4   0   2    11506.33    12614.69    172.19 o 
   5   0   2     3515.39     3650.23     69.17 o 
   6   0   2       44.43       96.44      7.09 o 
   7   0   2      484.60      446.45     14.03 o 
   8   0   2       10.44        6.61      6.61 o 
   9   0   2      138.25      114.87     12.54 o 
  10   0   2     1783.50     1567.17     39.53 o 
  11   0   2        6.05       11.18     13.78 o 
  12   0   2      244.54      251.65     26.18 o 
  13   0   2      208.99      268.99     32.96 o 
  14   0   2      249.05      257.87     37.80 o 
 -14   1   2       83.87      151.47     22.80 o 
 -13   1   2      174.38      192.49     17.75 o 
 -12   1   2       36.05       42.20     11.12 o 
 -11   1   2      651.13      591.70     23.77 o 
 -10   1   2        0.21       12.85      8.12 o 
  -9   1   2       72.59       87.23     11.33 o 
  -8   1   2      504.36      473.71     11.36 o 
  -7   1   2      751.52      732.28     12.51 o 
  -6   1   2     1355.72     1509.26     18.62 o 
  -5   1   2      270.24      365.14      8.25 o 
  -4   1   2      552.60      601.37      8.49 o 
  -3   1   2      504.32      498.52      6.79 o 
  -2   1   2       95.36       90.36      3.53 o 
  -1   1   2      246.43      300.85      9.83 o 
   0   1   2     1448.98     1667.30     15.97 o 
   1   1   2     7678.52     7812.22     63.05 o 
   2   1   2      782.98      835.67      8.98 o 
   3   1   2      881.97      942.49     11.48 o 
   4   1   2       87.42       53.08      3.82 o 
   5   1   2       26.02       40.47      4.09 o 
   6   1   2     1164.50     1311.65     15.76 o 
   7   1   2      243.59      268.33      7.90 o 
   8   1   2      132.48      141.36      6.41 o 
   9   1   2       25.48       25.13      5.56 o 
  10   1   2      504.22      466.15     17.14 o 
  11   1   2       10.71        9.42     11.19 o 
  12   1   2       23.84       50.65     13.03 o 
  13   1   2        1.08       -2.09     17.14 o 
  14   1   2        6.17       34.28     21.53 o 
 -14   2   2       84.52       76.97     24.58 o 
 -13   2   2        0.43        8.61     19.24 o 
 -12   2   2      116.76      138.36     14.76 o 
 -11   2   2       14.03       28.13     10.64 o 
 -10   2   2      147.29      157.01     11.91 o 
  -9   2   2       75.96       76.84      6.49 o 
  -8   2   2     2010.09     1955.12     22.83 o 
  -7   2   2       94.17      121.96      6.06 o 
  -6   2   2        3.13       35.67      6.23 o 
  -5   2   2      138.04      154.34      4.82 o 
  -4   2   2      524.09      561.20      7.56 o 
  -3   2   2        3.54        5.04      2.88 o 
  -2   2   2     2552.64     2771.33     23.44 o 
  -1   2   2       11.69       19.08      2.05 o 
   0   2   2       89.30       87.56      3.20 o 
   1   2   2        0.19        3.94      2.02 o 
   2   2   2      856.55      831.21      9.76 o 
   3   2   2      491.75      564.16      6.82 o 
   4   2   2      105.12      135.33      3.94 o 
   5   2   2        3.34        1.36      2.50 o 
   6   2   2      132.96      158.79     10.29 o 
   7   2   2      236.19      263.03      9.63 o 
   8   2   2     1087.72     1056.65     16.65 o 
   9   2   2      932.33      906.57     17.29 o 
  10   2   2        3.57       33.89      9.91 o 
  11   2   2       78.92       72.41     11.79 o 
  12   2   2       15.57       46.97     16.25 o 
  13   2   2       11.05       33.81     18.58 o 
  14   2   2        1.41       36.75     31.04 o 
 -13   3   2      364.65      357.85     24.98 o 
 -12   3   2        1.63       10.57     19.19 o 
 -11   3   2      206.74      253.80     16.71 o 
 -10   3   2        1.30       14.25      9.08 o 
  -9   3   2      633.28      599.31     15.17 o 
  -8   3   2        0.34       21.65      5.16 o 
  -7   3   2      611.81      612.77     11.26 o 
  -6   3   2     2183.95     2025.66     22.02 o 
  -5   3   2      202.82      165.21      6.46 o 
  -4   3   2       14.96       16.32      2.13 o 
  -3   3   2       90.44      135.90      7.51 o 
  -2   3   2       73.47       99.02      4.07 o 
  -1   3   2      215.52      194.04      7.56 o 
   0   3   2     1032.44      938.38     13.89 o 
   1   3   2       12.22       40.23      3.43 o 
   2   3   2      999.20     1002.20     11.65 o 
   3   3   2     1716.16     1719.38     17.29 o 
   4   3   2        0.34        7.29      3.91 o 
   5   3   2       48.24       57.04      3.94 o 
   6   3   2     1864.28     1804.53     23.95 o 
   7   3   2     5258.72     5082.60     49.10 o 
   8   3   2       35.96       43.90      7.25 o 
   9   3   2       20.90       15.69      7.79 o 
  10   3   2       95.16      111.40     11.06 o 
  11   3   2      292.96      298.50     17.92 o 
  12   3   2      136.34      119.75     18.45 o 
  13   3   2      298.74      331.90     29.46 o 
 -12   4   2       27.68       57.78     27.37 o 
 -11   4   2      143.40      180.29     25.18 o 
 -10   4   2     1119.91     1036.00     28.64 o 
  -9   4   2       63.30       61.58     11.50 o 
  -8   4   2      622.57      569.34     16.69 o 
  -7   4   2       57.93       83.74     12.61 o 
  -6   4   2      323.69      405.75     20.75 o 
  -5   4   2      168.49      172.50      9.49 o 
  -4   4   2      196.19      210.45      7.88 o 
  -3   4   2      143.18      146.56      6.90 o 
  -2   4   2       10.04       10.82      4.20 o 
  -1   4   2      757.47      753.32     14.41 o 
   0   4   2      306.54      291.26      9.21 o 
   1   4   2      153.69      145.78      6.98 o 
   2   4   2      187.23      177.26      6.40 o 
   3   4   2       39.27       43.21      6.23 o 
   4   4   2      547.72      493.76     11.47 o 
   5   4   2      139.15      143.06      7.47 o 
   6   4   2      286.49      272.80     12.00 o 
   7   4   2        6.39       28.73     11.01 o 
   8   4   2        0.30       15.70     12.02 o 
   9   4   2      211.01      203.64     13.84 o 
  10   4   2        0.29       12.50     24.71 o 
  11   4   2       75.76       90.24     19.88 o 
  12   4   2       51.84       97.35     23.94 o 
 -11   5   2        8.87       45.93     31.31 o 
 -10   5   2        2.75       24.46     31.07 o 
  -9   5   2        0.26       17.25     33.75 o 
  -8   5   2        1.48       28.99     17.04 o 
  -7   5   2      106.31      114.79     14.52 o 
  -6   5   2       37.69       42.30     11.17 o 
  -5   5   2       24.10       41.70     11.54 o 
  -4   5   2       10.30       24.95      8.29 o 
  -3   5   2       10.52       26.36      6.79 o 
  -2   5   2       42.36       56.85      8.46 o 
  -1   5   2     1129.44     1060.20     26.55 o 
   0   5   2       40.61       71.61      7.48 o 
   1   5   2      476.71      519.20     13.90 o 
   2   5   2       27.89       54.03     10.64 o 
   3   5   2       53.70       77.67     14.17 o 
   4   5   2      120.25      131.49      8.12 o 
   5   5   2      230.29      200.83      9.88 o 
   6   5   2       84.86       87.30      9.62 o 
   7   5   2        4.43       13.57     11.09 o 
   8   5   2       78.53       88.51     19.89 o 
   9   5   2        6.28       14.92     25.73 o 
  10   5   2      107.30      159.35     26.10 o 
  11   5   2       53.26       85.74     33.28 o 
  -9   6   2      330.42      267.66     37.00 o 
  -8   6   2        5.42        7.53     30.77 o 
  -7   6   2        0.21       16.20     20.04 o 
  -6   6   2       64.25       71.62     43.78 o 
  -5   6   2       23.66       67.90     14.84 o 
  -4   6   2      287.15      311.64     26.78 o 
  -3   6   2      714.24      666.71     25.63 o 
  -2   6   2       37.04       66.29     17.26 o 
  -1   6   2        6.90       35.40      7.82 o 
   0   6   2      284.40      302.43     17.91 o 
   1   6   2        9.37       19.91     10.88 o 
   2   6   2        0.29       25.53      9.47 o 
   3   6   2       48.54       55.82     13.09 o 
   4   6   2      201.43      219.40     18.33 o 
   5   6   2      247.02      248.64     16.62 o 
   6   6   2        0.15       10.16     12.73 o 
   7   6   2      227.07      221.54     23.36 o 
   8   6   2       79.24       88.90     42.93 o 
   9   6   2       17.07       38.98     56.40 o 
  -5   7   2      157.42      167.98     54.94 o 
  -4   7   2        3.62       83.55     55.01 o 
  -3   7   2       42.52       66.75     40.03 o 
  -2   7   2        0.74       10.44     24.69 o 
  -1   7   2      107.36      134.94     26.65 o 
   0   7   2       42.41       56.48     26.35 o 
   1   7   2      234.76      297.86     67.95 o 
   2   7   2      387.66      404.15     50.73 o 
   3   7   2      207.00      189.87     28.94 o 
   4   7   2       34.81       80.94     42.77 o 
   5   7   2       84.11      111.04     47.88 o 
 -14   1   3       26.14       49.44     22.14 o 
 -13   1   3      278.58      297.99     19.51 o 
 -12   1   3      291.45      307.25     16.93 o 
 -11   1   3       24.18       56.21     10.35 o 
 -10   1   3      630.12      566.06     18.98 o 
  -9   1   3      367.42      357.14     12.88 o 
  -8   1   3       76.23       91.37      6.45 o 
  -7   1   3      224.42      233.74      7.67 o 
  -6   1   3       44.59       63.60      4.10 o 
  -5   1   3       42.69       26.08      2.94 o 
  -4   1   3     4507.80     4722.10     43.17 o 
  -3   1   3     1959.18     1949.22     20.98 o 
  -2   1   3      472.52      441.66      5.83 o 
  -1   1   3      516.49      529.71      5.90 o 
   0   1   3     6429.51     6859.58     64.95 o 
   1   1   3       42.26       87.48      2.38 o 
   2   1   3      836.57      825.84      9.24 o 
   3   1   3     1526.23     1565.59     17.52 o 
   4   1   3       35.35       29.57      3.16 o 
   5   1   3      205.57      204.79      7.43 o 
   6   1   3      287.52      298.68      6.90 o 
   7   1   3       41.70       45.80      4.20 o 
   8   1   3       19.21       41.21      5.24 o 
   9   1   3      360.49      353.48     11.82 o 
  10   1   3      715.76      692.35     19.73 o 
  11   1   3      422.54      380.87     19.56 o 
  12   1   3       88.85       85.68     24.48 o 
  13   1   3      169.47      191.35     20.14 o 
  14   1   3       40.18       74.75     24.73 o 
 -14   2   3      464.78      453.23     29.40 o 
 -13   2   3        0.50       -8.36     19.46 o 
 -12   2   3      201.48      243.85     16.11 o 
 -11   2   3      233.28      245.83     16.84 o 
 -10   2   3      919.70      850.64     33.16 o 
  -9   2   3        5.57       28.49      5.65 o 
  -8   2   3      396.14      462.64     13.33 o 
  -7   2   3     1172.10     1196.00     15.72 o 
  -6   2   3      877.68      858.12     11.52 o 
  -5   2   3      156.10      145.00      4.85 o 
  -4   2   3      241.07      286.99      4.97 o 
  -3   2   3     2489.84     2452.23     22.81 o 
  -2   2   3     2141.85     2291.04     21.25 o 
  -1   2   3      989.51     1050.00     11.94 o 
   0   2   3     1621.58     1576.04     16.11 o 
   1   2   3      101.03      106.88      4.42 o 
   2   2   3       37.75       57.13      4.81 o 
   3   2   3      277.63      351.76      5.15 o 
   4   2   3      161.94      178.24      6.38 o 
   5   2   3       83.42       90.45      4.40 o 
   6   2   3     2185.20     2128.45     22.50 o 
   7   2   3     1454.23     1395.29     19.28 o 
   8   2   3     1228.69     1167.51     17.84 o 
   9   2   3      365.43      357.67     12.34 o 
  10   2   3       71.96       74.58     12.60 o 
  11   2   3        0.04        7.73     11.18 o 
  12   2   3        1.49       -1.21     16.32 o 
  13   2   3      117.88      110.13     20.86 o 
  14   2   3       40.20       64.47     22.33 o 
 -13   3   3      149.42      121.98     27.35 o 
 -12   3   3       15.18        0.68     19.66 o 
 -11   3   3       69.24       85.82     22.43 o 
 -10   3   3       10.29       13.50      7.87 o 
  -9   3   3        9.59       44.76      6.44 o 
  -8   3   3      214.44      195.97      9.86 o 
  -7   3   3      301.17      381.86      9.97 o 
  -6   3   3        6.71       50.41      5.35 o 
  -5   3   3       47.20       59.61      4.33 o 
  -4   3   3      147.74      154.97      5.41 o 
  -3   3   3      208.54      196.15      4.61 o 
  -2   3   3        0.24        5.90      5.38 o 
  -1   3   3      209.24      217.74      7.34 o 
   0   3   3       50.04       64.90      5.64 o 
   1   3   3     1616.74     1527.14     17.37 o 
   2   3   3       57.57       66.47      2.70 o 
   3   3   3      106.59      114.59      5.94 o 
   4   3   3      152.75      161.13      5.85 o 
   5   3   3       70.95       93.51      5.54 o 
   6   3   3      496.48      502.22     11.40 o 
   7   3   3      389.65      449.61     11.78 o 
   8   3   3      297.10      278.37     13.26 o 
   9   3   3       65.33       81.09      9.21 o 
  10   3   3      373.50      340.25     17.26 o 
  11   3   3       89.49       85.38     15.47 o 
  12   3   3        7.40       34.20     18.24 o 
  13   3   3        3.20       28.65     21.62 o 
 -12   4   3        0.19       31.09     26.53 o 
 -11   4   3       23.65       71.62     16.83 o 
 -10   4   3      144.00      233.01     19.76 o 
  -9   4   3      107.07      101.85     14.15 o 
  -8   4   3       50.75       57.82     10.78 o 
  -7   4   3     1647.22     1560.39     24.24 o 
  -6   4   3      871.17      844.26     20.20 o 
  -5   4   3        1.15       13.14      9.79 o 
  -4   4   3       25.08       32.31      5.51 o 
  -3   4   3      275.52      259.90      9.46 o 
  -2   4   3      159.55      157.99      6.62 o 
  -1   4   3        0.28       12.87      4.97 o 
   0   4   3       11.67       21.32      4.37 o 
   1   4   3      100.34      100.54      5.99 o 
   2   4   3      141.39      146.91      5.97 o 
   3   4   3        7.99       10.67      6.46 o 
   4   4   3      329.39      296.02      9.18 o 
   5   4   3        4.79       10.45      4.31 o 
   6   4   3      127.08      127.18      8.81 o 
   7   4   3      140.55      154.22      9.70 o 
   8   4   3       80.09       82.97      9.16 o 
   9   4   3       32.88       67.83     10.63 o 
  10   4   3       11.37       32.44     16.10 o 
  11   4   3       76.97      107.57     22.48 o 
  12   4   3       39.20       62.67     24.15 o 
 -11   5   3        2.37       10.98     54.15 o 
 -10   5   3       20.62       26.25     34.91 o 
  -9   5   3        6.94        7.12     27.96 o 
  -8   5   3       25.87       40.67     16.25 o 
  -7   5   3      186.87      212.15     17.20 o 
  -6   5   3        9.26       11.23     10.64 o 
  -5   5   3       61.83       58.92     12.85 o 
  -4   5   3      217.48      224.03     11.75 o 
  -3   5   3      226.38      239.65     13.41 o 
  -2   5   3       95.83      106.12     13.66 o 
  -1   5   3       47.73      104.90      9.76 o 
   0   5   3      805.25      794.33     14.84 o 
   1   5   3      524.12      511.24     12.68 o 
   2   5   3      956.67      861.97     16.78 o 
   3   5   3      983.78      925.32     16.38 o 
   4   5   3      698.82      658.96     16.76 o 
   5   5   3      119.32      140.17     10.93 o 
   6   5   3      182.10      181.38     12.64 o 
   7   5   3       11.75       30.71     13.29 o 
   8   5   3        8.38      -11.14     17.74 o 
   9   5   3      175.52      215.04     24.32 o 
  10   5   3      532.18      589.63     41.98 o 
  11   5   3      312.39      303.80     38.20 o 
  -9   6   3        1.63        3.73     32.36 o 
  -8   6   3        7.91      -12.45     35.96 o 
  -7   6   3        2.67       26.60     25.29 o 
  -6   6   3       54.69       70.07     28.53 o 
  -5   6   3      211.84      208.43     31.38 o 
  -4   6   3      100.28      104.14     10.79 o 
  -3   6   3      121.85      147.82     24.77 o 
  -2   6   3      686.05      660.03     20.27 o 
  -1   6   3      314.88      331.32     17.97 o 
   0   6   3      221.13      234.80     13.53 o 
   1   6   3      174.22      238.25     25.58 o 
   2   6   3      181.25      190.84     16.07 o 
   3   6   3       59.14       74.45     11.84 o 
   4   6   3       15.36       24.89     13.14 o 
   5   6   3        4.87      -12.45     12.45 o 
   6   6   3        0.35        6.31     17.83 o 
   7   6   3      357.62      348.50     25.13 o 
   8   6   3       13.21       64.05     41.05 o 
   9   6   3      274.50      267.47     56.20 o 
  -5   7   3      165.18       78.44     46.61 o 
  -4   7   3      150.80      159.43     47.97 o 
  -3   7   3        0.45       60.60     41.92 o 
  -2   7   3       12.61       11.37     24.68 o 
  -1   7   3        1.81       78.40     36.90 o 
   0   7   3       13.30       16.44     45.50 o 
   1   7   3        9.35       17.85     27.01 o 
   2   7   3       21.39       67.34     36.45 o 
   3   7   3       31.96       25.20     45.63 o 
   4   7   3       30.39       62.28     81.92 o 
   5   7   3       36.32       56.86     78.73 o 
 -14   0   4       11.17       23.03     27.30 o 
 -13   0   4      571.57      519.27     31.80 o 
 -12   0   4       17.48       32.00     17.99 o 
 -11   0   4       11.60       24.44     14.62 o 
 -10   0   4      185.46      174.27     16.00 o 
  -9   0   4       22.20       32.75      8.42 o 
  -8   0   4      789.94      722.96     16.51 o 
  -7   0   4     1415.12     1344.39     22.30 o 
  -6   0   4     5093.25     5153.87     65.23 o 
  -5   0   4     1656.43     1830.77     31.05 o 
  -4   0   4       91.50      125.83      5.35 o 
  -3   0   4     2051.21     2451.88     31.24 o 
  -2   0   4      471.02      424.08     10.61 o 
  -1   0   4     1810.64     2029.16     30.07 o 
   0   0   4      537.66      515.57      7.53 o 
   1   0   4    17462.23    18451.35    216.23 o 
   2   0   4     5967.48     6234.17     93.46 o 
   3   0   4     4231.92     4370.82     67.65 o 
   4   0   4     3580.13     3874.18     65.30 o 
   5   0   4        2.87       -4.21      4.21 o 
   6   0   4      600.13      602.44     15.26 o 
   7   0   4      250.41      201.67     10.89 o 
   8   0   4       80.79       90.88      9.29 o 
   9   0   4     1051.26      939.38     28.14 o 
  10   0   4      585.59      540.89     27.25 o 
  11   0   4        0.18       21.15     14.54 o 
  12   0   4       22.96       25.27     17.70 o 
  13   0   4       28.65       57.89     22.52 o 
  14   0   4      302.99      363.34     65.25 o 
 -14   1   4       59.86       64.45     22.23 o 
 -13   1   4        2.95       -7.66     15.52 o 
 -12   1   4       17.15       19.16     12.93 o 
 -11   1   4        0.36       18.25     10.18 o 
 -10   1   4      478.76      489.57     16.48 o 
  -9   1   4       29.63       49.74      6.38 o 
  -8   1   4      584.96      602.21     12.02 o 
  -7   1   4      448.32      446.35      9.86 o 
  -6   1   4       18.44       21.23      3.54 o 
  -5   1   4      445.99      433.44      8.03 o 
  -4   1   4     1861.65     1938.05     18.07 o 
  -3   1   4     6364.00     6729.10     59.59 o 
  -2   1   4      940.27      909.52     10.16 o 
  -1   1   4    12499.56    13586.29    113.09 o 
   0   1   4      585.21      604.91      7.17 o 
   1   1   4     1910.07     2257.45     24.07 o 
   2   1   4      219.63      215.10      5.01 o 
   3   1   4      278.50      388.72      8.06 o 
   4   1   4      132.47      152.56      4.64 o 
   5   1   4      679.70      799.22     11.97 o 
   6   1   4     2021.24     1967.30     22.79 o 
   7   1   4      236.78      228.88      7.73 o 
   8   1   4      457.57      479.32     10.84 o 
   9   1   4      110.70      125.95      7.49 o 
  10   1   4      204.07      203.69     11.10 o 
  11   1   4        4.79        3.93     11.84 o 
  12   1   4        9.61        1.12     15.06 o 
  13   1   4       57.46       48.37     18.82 o 
  14   1   4      111.87      143.23     25.44 o 
 -14   2   4       18.89       60.23     32.39 o 
 -13   2   4        6.09        5.30     19.45 o 
 -12   2   4        6.05       31.26     14.44 o 
 -11   2   4        0.44       -1.46     15.85 o 
 -10   2   4       78.16      113.63     12.34 o 
  -9   2   4      261.69      276.00     12.59 o 
  -8   2   4       61.19      102.74      6.03 o 
  -7   2   4     1779.96     1737.96     19.95 o 
  -6   2   4       33.90       48.27      3.63 o 
  -5   2   4      840.46      830.65     11.37 o 
  -4   2   4      502.21      573.61      7.87 o 
  -3   2   4      498.88      495.66      9.21 o 
  -2   2   4       43.90       87.93      4.53 o 
  -1   2   4       61.59       75.80      3.02 o 
   0   2   4      240.75      254.96      5.00 o 
   1   2   4      391.98      381.51      6.57 o 
   2   2   4     2325.26     2476.06     22.30 o 
   3   2   4        0.46       19.94      2.44 o 
   4   2   4      147.57      143.70      4.03 o 
   5   2   4        0.13        0.55      2.79 o 
   6   2   4      688.42      643.81     10.79 o 
   7   2   4     1408.02     1371.21     18.08 o 
   8   2   4      429.99      383.00     11.19 o 
   9   2   4       37.65       61.27      7.93 o 
  10   2   4      112.34      137.45     14.41 o 
  11   2   4      263.70      269.21     16.29 o 
  12   2   4        1.31       34.33     17.07 o 
  13   2   4       46.04       74.33     20.76 o 
  14   2   4        8.29       33.05     27.21 o 
 -13   3   4        7.35       17.57     40.71 o 
 -12   3   4       16.33       -2.40     19.77 o 
 -11   3   4      164.80      153.89     16.04 o 
 -10   3   4      591.55      566.53     20.52 o 
  -9   3   4      722.04      715.43     18.96 o 
  -8   3   4      149.14      150.52      8.19 o 
  -7   3   4       83.34       96.56      6.73 o 
  -6   3   4      191.69      213.23      7.18 o 
  -5   3   4        1.60        9.42      4.02 o 
  -4   3   4     1112.45     1006.55     15.62 o 
  -3   3   4      315.62      259.79      6.35 o 
  -2   3   4     2840.57     2790.76     25.13 o 
  -1   3   4      243.49      278.88      7.42 o 
   0   3   4     1085.47     1014.87     13.93 o 
   1   3   4       47.57       79.37      3.67 o 
   2   3   4     2313.33     2488.34     23.60 o 
   3   3   4     1124.50     1041.41     12.62 o 
   4   3   4      449.84      477.77      8.28 o 
   5   3   4      933.39      928.55     12.78 o 
   6   3   4      718.99      677.47     12.48 o 
   7   3   4     1960.47     1855.06     22.26 o 
   8   3   4      207.25      199.97     10.58 o 
   9   3   4        1.42        1.34      8.22 o 
  10   3   4        6.48        9.50     10.90 o 
  11   3   4       85.19       85.38     16.58 o 
  12   3   4       18.01       -1.22     18.12 o 
  13   3   4        3.35       28.49     21.56 o 
 -12   4   4        0.56       43.37     26.74 o 
 -11   4   4      278.60      301.28     19.60 o 
 -10   4   4      395.40      448.66     20.43 o 
  -9   4   4       86.29       95.81     18.07 o 
  -8   4   4        3.76        4.61      6.47 o 
  -7   4   4     1269.96     1279.68     26.27 o 
  -6   4   4       75.47      118.73     12.98 o 
  -5   4   4       98.51      106.60      8.42 o 
  -4   4   4       46.08       62.40      6.70 o 
  -3   4   4       87.24       96.98      7.28 o 
  -2   4   4      373.58      388.45     12.17 o 
  -1   4   4      125.66      110.44      7.33 o 
   0   4   4     1347.77     1271.57     18.09 o 
   1   4   4      185.70      173.82      8.31 o 
   2   4   4      601.96      614.35     10.31 o 
   3   4   4      484.66      438.62     10.34 o 
   4   4   4      189.53      169.53      5.50 o 
   5   4   4      321.77      288.61      7.94 o 
   6   4   4        0.67       18.59      5.41 o 
   7   4   4        0.02        2.62     11.36 o 
   8   4   4       18.56       11.35      8.30 o 
   9   4   4      363.23      362.54     18.70 o 
  10   4   4      350.17      378.23     22.39 o 
  11   4   4       33.02       76.69     24.58 o 
  12   4   4       11.28       14.09     39.37 o 
 -11   5   4        0.63      -17.39     32.12 o 
 -10   5   4      102.97      197.06     38.65 o 
  -9   5   4        3.49       75.76     38.94 o 
  -8   5   4        5.18       72.15     23.92 o 
  -7   5   4       47.01       82.50     15.48 o 
  -6   5   4        0.01       -0.83     10.55 o 
  -5   5   4        0.04        2.57     10.15 o 
  -4   5   4        5.46       12.39     10.07 o 
  -3   5   4       22.13       32.98      6.41 o 
  -2   5   4       39.88       57.46      8.44 o 
  -1   5   4     1175.55     1123.46     17.72 o 
   0   5   4      146.99      168.86     11.02 o 
   1   5   4      324.00      333.53     12.32 o 
   2   5   4      158.55      171.31     11.30 o 
   3   5   4       57.08       61.87     10.86 o 
   4   5   4       79.92       87.12     11.06 o 
   5   5   4      179.97      175.76      9.92 o 
   6   5   4        0.02       17.31      8.02 o 
   7   5   4       16.63       12.95     16.44 o 
   8   5   4       17.82       32.22     17.53 o 
   9   5   4      299.94      291.98     26.05 o 
  10   5   4      219.40      302.62     41.09 o 
  11   5   4        0.20       92.85     42.92 o 
  -9   6   4        6.11       82.04     84.71 o 
  -8   6   4      221.34      245.99     26.54 o 
  -7   6   4      127.85      157.99     27.90 o 
  -6   6   4      471.78      467.76     28.31 o 
  -5   6   4        0.05       -6.28     16.05 o 
  -4   6   4       58.49       50.76     12.00 o 
  -3   6   4       82.18      110.69     10.17 o 
  -2   6   4       46.87       98.98     14.50 o 
  -1   6   4       24.10       68.72     13.36 o 
   0   6   4       95.14      111.06     10.87 o 
   1   6   4     1184.40     1104.16     29.50 o 
   2   6   4      193.81      209.31     12.96 o 
   3   6   4        5.41       16.73      9.84 o 
   4   6   4      179.87      186.88     14.56 o 
   5   6   4        1.14        2.74     12.48 o 
   6   6   4        2.01       14.37     13.75 o 
   7   6   4        8.63       11.98     35.72 o 
   8   6   4        0.11       50.61     29.05 o 
  -5   7   4        9.25       29.19     62.46 o 
  -4   7   4      195.63      171.53     50.48 o 
  -3   7   4      402.09      355.92     93.28 o 
  -2   7   4        9.12       62.09     37.41 o 
  -1   7   4      134.01      186.70     49.36 o 
   0   7   4        0.50        5.44     29.82 o 
   1   7   4        7.17       37.63     27.77 o 
   2   7   4       44.52       82.01     31.12 o 
   3   7   4       24.56       21.80     30.00 o 
   4   7   4      328.66      328.55     58.37 o 
   5   7   4      132.66      108.40    165.62 o 
 -14   1   5       14.87        4.62     21.22 o 
 -13   1   5      158.34      173.33     17.55 o 
 -12   1   5       18.54       40.74     13.42 o 
 -11   1   5       15.73       12.95     10.24 o 
 -10   1   5      169.18      192.15     10.91 o 
  -9   1   5      404.94      389.66     12.31 o 
  -8   1   5     1644.33     1526.51     19.78 o 
  -7   1   5     1485.91     1468.32     17.51 o 
  -6   1   5      398.84      418.29      7.31 o 
  -5   1   5      251.49      227.01      4.98 o 
  -4   1   5      108.74      145.24      4.04 o 
  -3   1   5      229.48      252.31      4.19 o 
  -2   1   5     2758.12     2785.36     24.47 o 
  -1   1   5     1995.37     2093.32     21.60 o 
   0   1   5    34848.52    37721.06    340.26 o 
   1   1   5    12051.34    12799.96    113.68 o 
   2   1   5     1407.49     1511.40     14.27 o 
   3   1   5       24.58       17.00      2.13 o 
   4   1   5       14.53       34.38      2.72 o 
   5   1   5       26.88       36.94      3.53 o 
   6   1   5      177.30      197.57      6.93 o 
   7   1   5       44.79       46.11      4.74 o 
   8   1   5       42.12       56.14      5.58 o 
   9   1   5       21.31       34.01      7.54 o 
  10   1   5      327.11      338.47     14.39 o 
  11   1   5      226.33      234.11     15.14 o 
  12   1   5       10.91       -3.10     17.32 o 
  13   1   5       87.61      112.01     20.04 o 
  14   1   5      291.12      301.28     38.83 o 
 -14   2   5       68.76       70.66     28.57 o 
 -13   2   5      329.65      331.28     30.69 o 
 -12   2   5      179.17      154.23     15.21 o 
 -11   2   5      464.50      415.06     19.36 o 
 -10   2   5     1326.60     1211.08     34.98 o 
  -9   2   5      339.49      294.53     10.05 o 
  -8   2   5      612.62      562.30     10.12 o 
  -7   2   5      260.22      288.06      6.98 o 
  -6   2   5      815.24      769.24     12.57 o 
  -5   2   5       35.69       43.19      3.68 o 
  -4   2   5       62.29       73.79      3.40 o 
  -3   2   5     2229.04     2361.83     23.29 o 
  -2   2   5     2323.02     2544.42     23.22 o 
  -1   2   5     1290.98     1376.82     14.40 o 
   0   2   5      230.82      222.66      5.99 o 
   1   2   5      660.32      729.02      9.82 o 
   2   2   5      607.24      598.79      9.03 o 
   3   2   5     5086.16     5530.18     55.29 o 
   4   2   5      861.12      780.51     10.16 o 
   5   2   5      315.18      306.69      6.99 o 
   6   2   5       43.92       39.70      4.14 o 
   7   2   5      159.91      181.27      7.32 o 
   8   2   5        8.60       15.33      5.08 o 
   9   2   5       28.37       30.83      7.13 o 
  10   2   5       97.44      102.63     10.54 o 
  11   2   5      200.15      172.36     14.61 o 
  12   2   5      145.55      144.22     18.83 o 
  13   2   5      495.00      498.15     28.57 o 
  14   2   5       17.18       81.68     30.63 o 
 -13   3   5        1.45      -22.79     22.79 o 
 -12   3   5        5.74        2.69     17.94 o 
 -11   3   5        7.12       19.14     13.01 o 
 -10   3   5       97.75      101.99     11.74 o 
  -9   3   5      118.86      126.89     10.56 o 
  -8   3   5      190.70      176.33      9.25 o 
  -7   3   5      222.68      278.01     11.99 o 
  -6   3   5      492.39      504.26     10.28 o 
  -5   3   5       64.88       76.10      3.75 o 
  -4   3   5      210.06      225.12      7.22 o 
  -3   3   5      110.58      106.38      4.27 o 
  -2   3   5       34.06       43.01      3.59 o 
  -1   3   5        9.53       13.39      2.64 o 
   0   3   5      434.39      433.29      7.39 o 
   1   3   5      208.79      214.10      5.83 o 
   2   3   5      241.14      222.38     10.98 o 
   3   3   5      108.61       91.28      4.15 o 
   4   3   5      442.39      421.60      8.41 o 
   5   3   5       15.84       28.77      4.31 o 
   6   3   5        1.75        6.91      5.44 o 
   7   3   5        6.41       13.69      5.90 o 
   8   3   5      269.22      329.25     17.30 o 
   9   3   5       11.22       11.41      8.98 o 
  10   3   5      197.01      186.18     13.62 o 
  11   3   5       53.92       61.52     16.16 o 
  12   3   5       42.59       33.80     20.03 o 
  13   3   5       58.20       50.01     28.31 o 
 -12   4   5       17.63       38.84     28.61 o 
 -11   4   5      145.91      162.40     21.23 o 
 -10   4   5      324.06      397.59     27.36 o 
  -9   4   5       12.65        8.09     10.60 o 
  -8   4   5      138.49      128.44      8.11 o 
  -7   4   5       79.69      129.97     15.64 o 
  -6   4   5       90.68      113.31      7.72 o 
  -5   4   5      262.87      233.92      8.44 o 
  -4   4   5      829.10      748.43     17.83 o 
  -3   4   5      936.71      893.74     16.40 o 
  -2   4   5     1435.79     1283.87     16.49 o 
  -1   4   5       29.61       36.56      5.84 o 
   0   4   5        7.63       26.92      6.22 o 
   1   4   5      278.54      283.28     12.45 o 
   2   4   5      390.58      388.98      8.27 o 
   3   4   5      882.70      896.63     14.74 o 
   4   4   5      119.31      141.04      6.20 o 
   5   4   5      148.95      160.43      8.32 o 
   6   4   5        0.06        5.54      9.24 o 
   7   4   5      156.47      156.56      9.07 o 
   8   4   5      216.55      194.68     11.07 o 
   9   4   5      277.65      256.37     14.49 o 
  10   4   5        2.63       21.48     16.26 o 
  11   4   5       68.80       55.83     27.10 o 
  12   4   5       46.49       20.97     25.03 o 
 -11   5   5       49.53      113.68     49.44 o 
 -10   5   5      148.84      192.65     31.55 o 
  -9   5   5      369.53      449.27     28.27 o 
  -8   5   5      500.19      500.48     27.16 o 
  -7   5   5      513.67      485.72     23.10 o 
  -6   5   5        1.93      -10.55     10.55 o 
  -5   5   5        0.23       17.89      9.94 o 
  -4   5   5        5.14        4.29      7.71 o 
  -3   5   5       67.67       69.28      6.77 o 
  -2   5   5      214.38      213.83     12.50 o 
  -1   5   5        0.86       43.31      7.02 o 
   0   5   5     1040.37     1014.99     27.26 o 
   1   5   5      951.93      875.29     19.10 o 
   2   5   5      478.22      452.62     12.81 o 
   3   5   5      117.14       92.65      7.29 o 
   4   5   5      156.36      150.51      9.78 o 
   5   5   5      336.09      308.15     14.69 o 
   6   5   5      146.46      170.56     10.84 o 
   7   5   5      128.47      143.38     14.32 o 
   8   5   5       98.12      104.97     19.21 o 
   9   5   5      145.14      134.23     23.66 o 
  10   5   5      106.04      106.59     26.59 o 
  -8   6   5        2.38       40.53     36.65 o 
  -7   6   5        2.00       22.09     20.44 o 
  -6   6   5       87.63      119.79     19.15 o 
  -5   6   5       33.12       17.37     16.09 o 
  -4   6   5      229.94      230.50     13.86 o 
  -3   6   5      342.59      329.95     15.47 o 
  -2   6   5      205.87      217.32     16.10 o 
  -1   6   5      207.73      225.09     17.14 o 
   0   6   5      235.16      227.48     13.79 o 
   1   6   5      205.51      240.67     35.34 o 
   2   6   5        0.07       -2.08      8.98 o 
   3   6   5       24.03       16.98     15.45 o 
   4   6   5       41.95       49.07     16.12 o 
   5   6   5        9.94       13.07     12.80 o 
   6   6   5       29.61       49.20     16.90 o 
   7   6   5        0.02       17.59     20.23 o 
   8   6   5        0.95       47.03     28.90 o 
  -5   7   5       64.09      -32.21    116.99 o 
  -4   7   5        2.16       79.70     54.11 o 
  -3   7   5       14.97       71.15     38.19 o 
  -2   7   5        0.56       64.21     39.77 o 
  -1   7   5       55.06       97.30     28.40 o 
   0   7   5      158.87      170.63     39.33 o 
   1   7   5       57.46      109.69     35.81 o 
   2   7   5       47.89       85.70     39.27 o 
   3   7   5        6.97       -2.63     38.86 o 
   4   7   5       86.48       86.06     92.28 o 
   5   7   5        8.24       53.57    133.74 o 
 -14   0   6       26.31       10.97     26.73 o 
 -13   0   6        3.66      -12.04     20.89 o 
 -12   0   6       73.39       72.95     18.55 o 
 -11   0   6       28.63       38.64     14.91 o 
 -10   0   6      621.74      540.58     24.86 o 
  -9   0   6      414.26      401.49     15.94 o 
  -8   0   6      316.98      334.46     12.55 o 
  -7   0   6      840.82      898.62     17.38 o 
  -6   0   6      582.23      618.23     13.00 o 
  -5   0   6      393.70      406.61      9.49 o 
  -4   0   6      727.51      662.69     12.59 o 
  -3   0   6     1547.01     1700.35     22.42 o 
  -2   0   6      901.86      882.05     12.41 o 
  -1   0   6      341.47      306.77      5.82 o 
   0   0   6     3086.63     3335.90     42.00 o 
   1   0   6     1413.58     1289.45     16.67 o 
   2   0   6      294.55      330.44      7.52 o 
   3   0   6      136.07      129.96     14.73 o 
   4   0   6        0.57       -0.77      3.28 o 
   5   0   6     1009.77     1115.93     23.37 o 
   6   0   6     1825.31     1844.25     35.34 o 
   7   0   6     1194.46     1150.63     24.25 o 
   8   0   6      310.03      275.41     16.08 o 
   9   0   6      683.07      657.41     24.89 o 
  10   0   6       32.27       33.37     14.93 o 
  11   0   6      757.85      650.37     30.84 o 
  12   0   6      186.22      189.11     22.56 o 
  13   0   6      547.07      597.55     36.94 o 
  14   0   6      292.29      295.13     68.16 o 
 -14   1   6      406.27      444.93     27.88 o 
 -13   1   6       98.48       90.94     20.41 o 
 -12   1   6        0.52       30.47     13.09 o 
 -11   1   6       54.25       71.14     11.16 o 
 -10   1   6      358.60      355.34     14.79 o 
  -9   1   6      131.99      146.37      8.66 o 
  -8   1   6      450.77      490.81     11.64 o 
  -7   1   6      585.61      568.72     10.85 o 
  -6   1   6       93.82       69.86      4.56 o 
  -5   1   6     1085.67     1099.85     12.46 o 
  -4   1   6     5986.68     6656.46     61.86 o 
  -3   1   6     4252.21     4587.63     39.73 o 
  -2   1   6       27.17       21.16      1.46 o 
  -1   1   6      210.02      212.89      3.32 o 
   0   1   6     9919.91    10750.69     98.20 o 
   1   1   6      115.09      141.62      4.32 o 
   2   1   6      119.21      141.61      2.99 o 
   3   1   6      486.04      468.40      7.06 o 
   4   1   6      703.47      633.29      9.29 o 
   5   1   6        1.34       -1.63      2.70 o 
   6   1   6      479.50      479.16      9.46 o 
   7   1   6      152.14      174.63      9.71 o 
   8   1   6      150.58      195.26     12.00 o 
   9   1   6      417.17      411.98     13.21 o 
  10   1   6        5.03       23.20     14.57 o 
  11   1   6      556.21      554.69     28.02 o 
  12   1   6       11.80        3.22     16.85 o 
  13   1   6       65.59       69.82     20.26 o 
  14   1   6       48.20       64.44     24.40 o 
 -14   2   6       14.98      -32.87     32.87 o 
 -13   2   6        1.55       47.28     20.87 o 
 -12   2   6       86.80       80.29     17.69 o 
 -11   2   6       31.69       30.42     10.78 o 
 -10   2   6      120.77      150.58     10.48 o 
  -9   2   6       38.89       49.36      5.41 o 
  -8   2   6       35.42       54.30      4.28 o 
  -7   2   6      397.42      407.73      9.95 o 
  -6   2   6      188.48      178.19      6.94 o 
  -5   2   6      136.36      150.32      5.52 o 
  -4   2   6      192.68      184.60      4.92 o 
  -3   2   6     1431.19     1527.23     14.72 o 
  -2   2   6      291.03      240.16      4.77 o 
  -1   2   6     1265.71     1217.23     12.69 o 
   0   2   6      417.29      432.09      7.31 o 
   1   2   6      431.63      484.50      7.90 o 
   2   2   6       49.90       49.50      3.60 o 
   3   2   6     1857.39     1908.35     20.42 o 
   4   2   6      363.96      352.84      6.33 o 
   5   2   6      133.32      119.46      5.16 o 
   6   2   6      219.09      200.80      7.79 o 
   7   2   6        0.19       16.89      5.02 o 
   8   2   6      258.18      245.53      9.23 o 
   9   2   6      116.52      117.06      9.66 o 
  10   2   6      133.34      129.37     14.37 o 
  11   2   6      165.10      190.95     14.69 o 
  12   2   6      109.67      136.32     18.26 o 
  13   2   6      115.11      125.18     21.57 o 
  14   2   6       39.64       25.48     47.95 o 
 -13   3   6      615.14      593.62     39.39 o 
 -12   3   6       94.33       94.09     19.84 o 
 -11   3   6      241.01      216.89     23.48 o 
 -10   3   6       54.79       75.67     11.32 o 
  -9   3   6      140.12      134.94     10.50 o 
  -8   3   6        1.32       15.55      6.24 o 
  -7   3   6      118.76      136.68      7.31 o 
  -6   3   6      658.61      617.41     10.91 o 
  -5   3   6      559.54      506.29      8.23 o 
  -4   3   6     1029.17      999.12     13.92 o 
  -3   3   6        9.15        5.97      2.35 o 
  -2   3   6      223.68      199.80      4.94 o 
  -1   3   6      365.14      356.50      6.63 o 
   0   3   6      296.28      328.71      6.78 o 
   1   3   6      402.89      385.84      9.06 o 
   2   3   6      126.94      141.43      6.01 o 
   3   3   6      389.88      328.56      6.83 o 
   4   3   6      501.18      457.08      9.14 o 
   5   3   6      495.08      446.64      9.86 o 
   6   3   6      168.13      168.16      6.29 o 
   7   3   6       93.36      102.44      6.07 o 
   8   3   6     2664.15     2437.92     33.57 o 
   9   3   6      134.46      149.89     11.16 o 
  10   3   6      709.94      665.96     21.32 o 
  11   3   6       41.53       39.76     15.97 o 
  12   3   6       13.76      -13.09     20.78 o 
  13   3   6        0.42        8.76     27.90 o 
 -12   4   6      203.22      189.72     31.57 o 
 -11   4   6        0.13       -7.88     21.13 o 
 -10   4   6      154.97      165.37     17.21 o 
  -9   4   6      191.77      176.05     13.19 o 
  -8   4   6      389.89      404.35     25.54 o 
  -7   4   6     1654.05     1627.13     30.53 o 
  -6   4   6      366.65      410.42     15.36 o 
  -5   4   6        5.79       26.85      7.94 o 
  -4   4   6       55.23       76.23      7.68 o 
  -3   4   6      678.54      634.71     14.00 o 
  -2   4   6       14.56       25.62      7.40 o 
  -1   4   6      289.79      307.60     10.59 o 
   0   4   6      926.11      836.25     15.32 o 
   1   4   6       13.54       13.26      6.69 o 
   2   4   6      117.39      109.36      7.44 o 
   3   4   6      274.31      275.87      7.01 o 
   4   4   6        4.05        4.78      4.18 o 
   5   4   6       70.87       71.65      5.83 o 
   6   4   6      296.75      285.90     10.42 o 
   7   4   6      177.92      172.10     15.40 o 
   8   4   6      109.75      110.32     11.62 o 
   9   4   6       78.56       52.23     12.89 o 
  10   4   6       96.37       97.53     18.50 o 
  11   4   6       62.92       67.77     21.21 o 
  12   4   6       10.04       21.96     25.05 o 
 -10   5   6      102.92      131.15     32.47 o 
  -9   5   6       15.35       39.65     23.15 o 
  -8   5   6        6.13       32.32     21.63 o 
  -7   5   6      109.88      147.33     16.27 o 
  -6   5   6       87.06       93.75     13.52 o 
  -5   5   6       99.11      112.04     12.60 o 
  -4   5   6       73.27       74.65     10.44 o 
  -3   5   6       27.71       33.28      6.00 o 
  -2   5   6       97.56      100.56     11.36 o 
  -1   5   6       33.59       31.02      4.78 o 
   0   5   6      491.70      461.41     15.27 o 
   1   5   6        8.54       16.08     10.28 o 
   2   5   6      321.50      295.08     14.45 o 
   3   5   6        7.06        5.49      5.92 o 
   4   5   6       86.66       85.12      8.97 o 
   5   5   6       10.21       14.96      7.94 o 
   6   5   6       13.91       31.39      9.10 o 
   7   5   6       71.30      105.19     15.83 o 
   8   5   6       59.90       46.42     18.46 o 
   9   5   6       11.13       16.18     22.75 o 
  10   5   6      143.83      117.48     27.13 o 
  -8   6   6      243.50      317.49     30.15 o 
  -7   6   6       47.04       67.98     23.26 o 
  -6   6   6       55.20       42.88     17.65 o 
  -5   6   6       14.04       24.27     15.13 o 
  -4   6   6      172.03      191.26     12.05 o 
  -3   6   6       47.35       61.36     11.13 o 
  -2   6   6      340.16      322.34     17.09 o 
  -1   6   6      116.10      124.09     11.43 o 
   0   6   6      140.58      146.34     16.92 o 
   1   6   6      782.28      750.24     31.37 o 
   2   6   6        0.12       31.07      8.82 o 
   3   6   6        1.00       -4.17     12.56 o 
   4   6   6       16.43       24.49     14.47 o 
   5   6   6      171.69      166.97     15.33 o 
   6   6   6       83.82      121.78     16.24 o 
   7   6   6       56.69      109.00     28.30 o 
   8   6   6       67.22       60.33     30.99 o 
  -5   7   6      134.30      125.27    158.85 o 
  -4   7   6      475.93      460.30     95.87 o 
  -3   7   6      238.26      279.10     44.51 o 
  -2   7   6       23.79      102.53     69.16 o 
  -1   7   6        3.76       40.18     35.06 o 
   0   7   6       26.04       35.04     23.08 o 
   1   7   6       36.87       30.44     20.46 o 
   2   7   6       29.86       63.11     31.24 o 
   3   7   6      126.03       79.68     38.78 o 
   4   7   6      216.44      179.02     59.89 o 
   5   7   6       33.08       69.02     53.74 o 
 -14   1   7      257.86      324.32     26.71 o 
 -13   1   7      268.67      286.26     21.63 o 
 -12   1   7       56.57       53.91     13.48 o 
 -11   1   7      147.73      179.83     12.44 o 
 -10   1   7      251.12      278.14     13.24 o 
  -9   1   7      253.51      263.63     10.41 o 
  -8   1   7     2243.45     2150.74     26.41 o 
  -7   1   7      341.52      354.94      8.16 o 
  -6   1   7      326.09      348.14      7.18 o 
  -5   1   7       20.76       26.91      2.82 o 
  -4   1   7     1434.70     1411.51     14.58 o 
  -3   1   7     1322.66     1228.86     11.98 o 
  -2   1   7     1215.32     1356.12     18.72 o 
  -1   1   7      432.89      422.37      5.80 o 
   0   1   7      777.05      724.13      8.36 o 
   1   1   7        5.89       12.40      1.42 o 
   2   1   7     2359.82     2469.92     24.55 o 
   3   1   7      740.55      657.77      8.27 o 
   4   1   7     2293.54     2234.16     24.43 o 
   5   1   7     1848.05     1811.08     20.35 o 
   6   1   7      174.75      144.95      6.91 o 
   7   1   7     1074.17     1013.66     15.52 o 
   8   1   7      364.54      351.68     11.05 o 
   9   1   7       47.83       49.88      7.03 o 
  10   1   7      380.44      367.11     19.08 o 
  11   1   7       49.42       48.02     21.21 o 
  12   1   7        0.06       -3.31     14.42 o 
  13   1   7      129.70      108.37     22.72 o 
  14   1   7       68.79       44.41     25.39 o 
 -14   2   7      313.94      290.61     37.29 o 
 -13   2   7      848.90      779.31     36.78 o 
 -12   2   7      117.59      135.16     18.14 o 
 -11   2   7      309.04      268.85     16.19 o 
 -10   2   7       19.62       25.33      7.33 o 
  -9   2   7      364.67      336.12      9.10 o 
  -8   2   7        6.69        7.61      5.92 o 
  -7   2   7      355.16      358.81     10.10 o 
  -6   2   7      790.36      758.19     12.68 o 
  -5   2   7      622.99      650.58      9.54 o 
  -4   2   7       16.57       11.20      2.56 o 
  -3   2   7       33.93       48.11      2.68 o 
  -2   2   7      131.99      128.59      4.87 o 
  -1   2   7      706.96      771.02      9.94 o 
   0   2   7      207.39      151.13      5.37 o 
   1   2   7     2315.47     2704.74     25.65 o 
   2   2   7      302.87      314.55      6.65 o 
   3   2   7      934.07      935.68     11.80 o 
   4   2   7      575.54      501.39      8.14 o 
   5   2   7      166.92      173.47      7.05 o 
   6   2   7      604.22      609.76     10.79 o 
   7   2   7     3952.43     3762.45     38.05 o 
   8   2   7      908.62      852.22     15.50 o 
   9   2   7      182.28      206.01     10.37 o 
  10   2   7      312.38      306.67     16.79 o 
  11   2   7        2.12        9.45     12.07 o 
  12   2   7       28.21       27.14     17.61 o 
  13   2   7       79.86       98.34     22.21 o 
 -13   3   7        0.64        3.79     23.20 o 
 -12   3   7        0.48       -3.35     18.54 o 
 -11   3   7       13.92       24.52     15.09 o 
 -10   3   7      139.52      171.90     20.24 o 
  -9   3   7       11.65       36.89      9.56 o 
  -8   3   7       10.89       49.56      7.01 o 
  -7   3   7        0.13        3.83      5.05 o 
  -6   3   7       19.81       32.85      4.40 o 
  -5   3   7       87.84       95.12      4.77 o 
  -4   3   7       60.91       79.72      4.93 o 
  -3   3   7      455.94      432.10      7.21 o 
  -2   3   7      103.14      123.97      5.29 o 
  -1   3   7      333.15      301.24      9.39 o 
   0   3   7      172.24      174.16      8.78 o 
   1   3   7        0.89        9.94      4.38 o 
   2   3   7      151.89      123.52      4.34 o 
   3   3   7      741.50      709.26     11.02 o 
   4   3   7      691.93      659.87     11.12 o 
   5   3   7      140.04      127.96      5.89 o 
   6   3   7      122.12      122.56      7.04 o 
   7   3   7       21.43       21.40      5.34 o 
   8   3   7       56.22       63.38     10.15 o 
   9   3   7      124.73      130.39     10.98 o 
  10   3   7       28.32       41.74     13.40 o 
  11   3   7       50.80        9.47     16.48 o 
  12   3   7        3.15      -11.76     19.19 o 
  13   3   7       47.74       86.12     30.54 o 
 -12   4   7       74.21       79.26     30.59 o 
 -11   4   7       14.73       -4.27     21.66 o 
 -10   4   7       38.36       56.58     14.13 o 
  -9   4   7       78.75       72.02     11.41 o 
  -8   4   7       13.41        7.46     10.63 o 
  -7   4   7        0.16       17.24     10.77 o 
  -6   4   7      577.81      558.99     14.82 o 
  -5   4   7      988.04      876.39     16.06 o 
  -4   4   7       78.01       78.32      5.99 o 
  -3   4   7       73.07       87.80      6.78 o 
  -2   4   7        8.84        9.40      4.58 o 
  -1   4   7     3401.86     3174.75     35.63 o 
   0   4   7      255.19      249.47      9.65 o 
   1   4   7       41.28       92.99      6.79 o 
   2   4   7       27.77       29.06      3.27 o 
   3   4   7      116.50      138.87      7.06 o 
   4   4   7      173.03      170.35      9.32 o 
   5   4   7      117.52      102.46      6.21 o 
   6   4   7       83.72       71.29      9.23 o 
   7   4   7      537.76      506.09     15.49 o 
   8   4   7      286.27      310.16     14.10 o 
   9   4   7       30.70       25.06     12.04 o 
  10   4   7      278.81      328.71     27.01 o 
  11   4   7      187.03      203.07     24.10 o 
  12   4   7       55.61      109.24     26.52 o 
 -10   5   7      251.09      254.67     31.92 o 
  -9   5   7      242.04      221.05     26.37 o 
  -8   5   7      325.55      319.59     23.89 o 
  -7   5   7       22.86       49.04     24.43 o 
  -6   5   7      250.93      250.51     15.86 o 
  -5   5   7       21.69       31.90     10.63 o 
  -4   5   7      334.00      336.25     12.26 o 
  -3   5   7      347.17      309.09     13.38 o 
  -2   5   7       27.49       22.98      5.82 o 
  -1   5   7        3.44       14.84      7.91 o 
   0   5   7      148.03      150.34     10.43 o 
   1   5   7       11.26       10.94      7.70 o 
   2   5   7        3.73        6.07      8.36 o 
   3   5   7       25.43       29.97      7.61 o 
   4   5   7      523.71      451.18     16.04 o 
   5   5   7      434.57      405.23     19.14 o 
   6   5   7      400.17      414.34     21.99 o 
   7   5   7       86.06      107.57     11.78 o 
   8   5   7       62.19       79.44     23.53 o 
   9   5   7      116.39       96.68     26.88 o 
  10   5   7      132.59      129.57     58.74 o 
  -8   6   7       38.29       13.04     33.51 o 
  -7   6   7      115.93      102.78     32.56 o 
  -6   6   7      103.53       88.65     38.75 o 
  -5   6   7        0.19        4.12     14.86 o 
  -4   6   7      127.61      141.32     26.73 o 
  -3   6   7        3.22        9.01     10.64 o 
  -2   6   7       11.43       14.49     11.03 o 
  -1   6   7        5.68       21.52      7.23 o 
   0   6   7      328.02      318.55     20.01 o 
   1   6   7      624.16      597.13     24.75 o 
   2   6   7       36.58       45.29     10.49 o 
   3   6   7      230.55      215.97     15.65 o 
   4   6   7       13.99       19.04     19.19 o 
   5   6   7       11.67       12.10     14.29 o 
   6   6   7       51.41      103.89     42.01 o 
   7   6   7       55.93      102.52     28.89 o 
   8   6   7       26.38        4.58     58.50 o 
  -5   7   7        0.01      -10.53     59.00 o 
  -4   7   7      219.46      147.60     92.88 o 
  -3   7   7      382.04      501.20     91.36 o 
  -2   7   7      152.10      260.04     45.51 o 
  -1   7   7        4.55       48.52     20.32 o 
   0   7   7       64.64      142.88     27.11 o 
   1   7   7       15.06      -14.65     27.79 o 
   2   7   7      162.24      204.92     35.66 o 
   3   7   7        6.38       -9.31     49.29 o 
   4   7   7        1.61      -31.64     31.64 o 
   5   7   7       69.25       72.17     47.83 o 
 -14   0   8        1.89       48.38     34.59 o 
 -13   0   8      292.77      280.32     41.74 o 
 -12   0   8      459.82      431.40     26.56 o 
 -11   0   8      727.19      647.92     45.05 o 
 -10   0   8      398.94      370.09     28.54 o 
  -9   0   8       76.93      103.54     11.23 o 
  -8   0   8        6.77       -4.71      6.23 o 
  -7   0   8     1064.07     1031.04     19.10 o 
  -6   0   8       17.77       20.34      4.76 o 
  -5   0   8      193.21      179.63      8.43 o 
  -4   0   8     2302.86     2314.07     32.98 o 
  -3   0   8        2.19        3.07      2.67 o 
  -2   0   8     3486.79     3485.65     42.56 o 
  -1   0   8      853.83      770.97     12.10 o 
   0   0   8      769.55      810.24     13.69 o 
   1   0   8      791.18      904.39     12.89 o 
   3   0   8     1533.92     1501.01     22.41 o 
   4   0   8        1.35       -0.58      7.42 o 
   5   0   8      642.33      641.71     16.84 o 
   6   0   8       41.28       13.50     12.85 o 
   7   0   8      518.22      479.46     17.47 o 
   8   0   8       61.72       48.49     13.33 o 
   9   0   8       90.45       59.01     12.98 o 
  10   0   8     1426.96     1333.11     50.95 o 
  11   0   8      435.44      396.57     32.40 o 
  12   0   8       75.76      118.17     22.22 o 
  13   0   8      352.96      323.37     30.42 o 
  14   0   8       32.22       61.80     35.95 o 
 -14   1   8      198.74      206.11     25.12 o 
 -13   1   8        8.08       11.64     18.20 o 
 -12   1   8       41.23       28.43     12.97 o 
 -11   1   8      419.71      371.02     17.87 o 
 -10   1   8      289.58      289.63     14.92 o 
  -9   1   8      179.78      204.54      9.70 o 
  -8   1   8     1101.08     1082.87     17.43 o 
  -7   1   8      603.99      608.11     10.50 o 
  -6   1   8       60.93       88.12      4.85 o 
  -5   1   8      933.05      898.95     12.48 o 
  -4   1   8       44.73       49.59      2.96 o 
  -3   1   8       28.43       31.93      2.12 o 
  -2   1   8     2969.08     3074.91     28.91 o 
  -1   1   8      629.08      677.66     10.66 o 
   0   1   8    21261.16    23179.41    195.57 o 
   1   1   8      528.64      469.39      6.33 o 
   2   1   8      275.94      329.98      5.82 o 
   3   1   8     1421.43     1580.40     22.91 o 
   4   1   8      570.17      574.44     10.02 o 
   5   1   8        5.73       13.55      2.95 o 
   6   1   8        6.10        3.93      3.57 o 
   7   1   8      413.18      412.76     10.21 o 
   8   1   8      232.46      225.22      9.48 o 
   9   1   8      392.28      355.46     13.58 o 
  10   1   8        6.59       29.21     18.15 o 
  11   1   8      194.02      211.96     15.41 o 
  12   1   8      112.70      140.81     16.75 o 
  13   1   8       23.23      -19.95     19.95 o 
  14   1   8        5.75       29.22     26.01 o 
 -13   2   8       49.27       74.85     20.79 o 
 -12   2   8        0.65      -15.69     15.69 o 
 -11   2   8        7.68       10.38     12.27 o 
 -10   2   8       48.36       59.98      5.48 o 
  -9   2   8       16.78       14.78      8.25 o 
  -8   2   8      117.18      129.45      7.97 o 
  -7   2   8      256.92      289.48      9.41 o 
  -6   2   8       43.78       35.69      4.50 o 
  -5   2   8        0.33       12.82      3.48 o 
  -4   2   8      274.65      234.90      5.77 o 
  -3   2   8     2137.74     2207.06     21.38 o 
  -2   2   8      329.39      336.60      7.74 o 
  -1   2   8      210.80      213.50      6.00 o 
   0   2   8     1237.02     1287.28     14.49 o 
   1   2   8      626.27      620.97      8.82 o 
   2   2   8      523.66      553.02      9.65 o 
   3   2   8        6.44       16.96      2.69 o 
   4   2   8     1430.39     1371.14     16.70 o 
   5   2   8        1.71       -3.14      3.14 o 
   6   2   8       25.86       30.24      4.84 o 
   7   2   8      793.82      767.58     13.45 o 
   8   2   8       42.42       29.45      7.57 o 
   9   2   8        0.21       17.77     10.31 o 
  10   2   8       15.04       45.96      9.95 o 
  11   2   8       35.85       37.86     14.59 o 
  12   2   8       25.41       51.26     17.40 o 
  13   2   8      204.63      184.40     24.40 o 
 -13   3   8       62.14       94.75     24.32 o 
 -12   3   8        8.82       33.88     18.99 o 
 -11   3   8        6.36       10.32     19.11 o 
 -10   3   8     1314.02     1264.27     28.33 o 
  -9   3   8       28.32       48.33     10.06 o 
  -8   3   8      580.59      549.94     14.91 o 
  -7   3   8       51.02       54.78      5.97 o 
  -6   3   8      393.29      368.03      9.24 o 
  -5   3   8        0.02       -0.32      3.11 o 
  -4   3   8      115.95      115.27      6.87 o 
  -3   3   8      386.61      367.96      6.98 o 
  -2   3   8       81.39       78.32      4.07 o 
  -1   3   8     2552.89     2518.89     24.58 o 
   0   3   8      100.30       89.77      3.55 o 
   1   3   8     1264.79     1240.74     14.20 o 
   2   3   8      204.47      220.79      6.30 o 
   3   3   8      171.18      170.01      6.97 o 
   4   3   8       33.48       21.24      5.71 o 
   5   3   8       98.56      108.86      5.85 o 
   6   3   8        6.06       16.70      7.54 o 
   7   3   8      709.51      606.84     13.35 o 
   8   3   8      818.07      757.35     14.94 o 
   9   3   8      100.76       82.38     14.00 o 
  10   3   8      248.14      251.54     15.71 o 
  11   3   8        1.17        5.43     16.04 o 
  12   3   8       50.12       46.93     21.08 o 
  13   3   8      171.56      161.66     76.81 o 
 -12   4   8       75.61      -15.62     30.57 o 
 -11   4   8        3.71      -16.29     22.27 o 
 -10   4   8       57.83       53.15     19.33 o 
  -9   4   8        2.98      -11.81     17.95 o 
  -8   4   8       37.50       54.40     12.81 o 
  -7   4   8        4.06        9.92      9.44 o 
  -6   4   8      130.27      144.10     12.47 o 
  -5   4   8        1.13       10.71      7.44 o 
  -4   4   8      130.95      147.80      8.33 o 
  -3   4   8     1126.16     1056.80     18.74 o 
  -2   4   8       50.68       60.53      7.50 o 
  -1   4   8      683.86      674.59     11.88 o 
   0   4   8     1091.55     1028.23     18.54 o 
   1   4   8      565.10      543.98     11.52 o 
   2   4   8     1288.14     1179.69     14.58 o 
   3   4   8     1776.50     1604.46     19.67 o 
   4   4   8      491.34      437.64      9.93 o 
   5   4   8       28.23       36.88      5.59 o 
   6   4   8      405.61      389.79     14.67 o 
   7   4   8        4.63       18.39     11.50 o 
   8   4   8      853.35      830.78     20.43 o 
   9   4   8       67.62       83.18     13.75 o 
  10   4   8      184.70      229.68     26.98 o 
  11   4   8      273.04      301.62     29.70 o 
  12   4   8      120.88      129.65     32.05 o 
 -10   5   8        2.51       -7.09     45.55 o 
  -9   5   8       38.17       79.46     23.57 o 
  -8   5   8        1.08       46.92     26.75 o 
  -7   5   8      521.41      563.63     67.32 o 
  -6   5   8      106.76      151.17     21.99 o 
  -5   5   8       53.65       59.68     14.24 o 
  -4   5   8      564.27      538.45     17.12 o 
  -3   5   8       68.15       70.20      6.95 o 
  -2   5   8       75.86       75.10     10.25 o 
  -1   5   8      560.41      518.76     15.40 o 
   0   5   8        6.96       -6.70     12.58 o 
   1   5   8       14.13       37.85      8.83 o 
   2   5   8       56.34       58.95      9.23 o 
   3   5   8       16.34       31.11      7.64 o 
   4   5   8        4.14       34.61      8.61 o 
   5   5   8       19.61       36.37      8.86 o 
   6   5   8        6.18       19.89      7.91 o 
   7   5   8       31.54       72.85     11.85 o 
   8   5   8       25.55       21.98     15.99 o 
   9   5   8       78.30       73.15     22.84 o 
  10   5   8       63.46       63.56     43.27 o 
  -8   6   8        2.13       -5.87     40.88 o 
  -7   6   8      166.31      173.56     25.47 o 
  -6   6   8       46.16       52.72     19.56 o 
  -5   6   8      349.42      391.56     23.83 o 
  -4   6   8      261.61      273.63     21.42 o 
  -3   6   8        5.74       61.93     16.02 o 
  -2   6   8      301.78      305.49     21.37 o 
  -1   6   8       53.31       60.66     13.33 o 
   0   6   8       26.04       27.74     12.90 o 
   1   6   8       91.88      128.81     16.95 o 
   2   6   8      356.11      335.71     16.32 o 
   3   6   8      415.99      376.44     32.91 o 
   4   6   8      186.35      182.57     15.77 o 
   5   6   8      211.73      237.75     31.13 o 
   6   6   8        0.08       48.14     30.21 o 
   7   6   8      133.56      167.49     30.94 o 
   8   6   8        1.94      -20.21     32.26 o 
  -4   7   8       79.51      -28.67    111.21 o 
  -3   7   8       40.08       82.01     98.16 o 
  -2   7   8      410.96      489.94     54.26 o 
  -1   7   8      186.51      183.91     27.15 o 
   0   7   8      807.92      814.64     48.25 o 
   1   7   8        0.29      -21.14     21.37 o 
   2   7   8        3.62       33.50     32.03 o 
   3   7   8        0.68       -7.22     22.21 o 
   4   7   8        5.90      -19.84     24.42 o 
 -14   1   9      139.80      109.67     37.99 o 
 -13   1   9       33.69       22.25     19.01 o 
 -12   1   9        5.91        3.49     12.91 o 
 -11   1   9       15.88       17.29     10.83 o 
 -10   1   9      207.94      178.11     11.65 o 
  -9   1   9        7.97       15.55      5.89 o 
  -8   1   9        7.97       13.38      4.84 o 
  -7   1   9     3197.20     3055.55     30.10 o 
  -6   1   9     2747.19     2521.19     25.75 o 
  -5   1   9      443.46      413.36      7.46 o 
  -4   1   9      396.77      460.25      6.83 o 
  -3   1   9      105.35      105.92      3.32 o 
  -2   1   9       18.38       86.17      7.71 o 
  -1   1   9      222.53      282.41      4.75 o 
   0   1   9     1026.18     1065.38     11.81 o 
   1   1   9     3526.55     3676.42     33.11 o 
   2   1   9     3145.33     3406.32     36.29 o 
   3   1   9     1173.86     1020.96     13.64 o 
   4   1   9     2149.36     2070.94     28.52 o 
   5   1   9       10.03       16.17      3.29 o 
   6   1   9      478.70      425.71      9.58 o 
   7   1   9        1.47        9.61      4.71 o 
   8   1   9      205.30      217.68      9.16 o 
   9   1   9       59.10       51.88      7.99 o 
  10   1   9      537.81      572.87     21.13 o 
  11   1   9       17.41       54.47     13.16 o 
  12   1   9       98.30      127.87     16.94 o 
  13   1   9       15.39       -4.44     21.82 o 
  14   1   9      175.17      167.70     40.45 o 
 -13   2   9        2.87       29.26     29.68 o 
 -12   2   9        1.12       12.57     20.17 o 
 -11   2   9       24.54       32.87     21.45 o 
 -10   2   9      861.49      808.48     26.61 o 
  -9   2   9     1292.33     1175.92     24.88 o 
  -8   2   9      321.95      322.25     11.31 o 
  -7   2   9       15.97       16.65      7.63 o 
  -6   2   9        4.19       10.35      4.95 o 
  -5   2   9      100.87       81.03      4.62 o 
  -4   2   9     1878.76     1853.17     18.93 o 
  -3   2   9      828.24      718.51      9.85 o 
  -2   2   9      887.56      857.27     10.74 o 
  -1   2   9     2437.10     2593.24     28.10 o 
   0   2   9      449.40      429.65      7.18 o 
   1   2   9       80.04      129.08      4.36 o 
   2   2   9     1464.75     1569.00     18.81 o 
   3   2   9      143.39      185.14      4.46 o 
   4   2   9       16.10       20.65      3.17 o 
   5   2   9      129.41      137.05      6.43 o 
   6   2   9      630.64      584.08     10.89 o 
   7   2   9     1648.29     1521.72     21.44 o 
   8   2   9        7.74        5.26      6.34 o 
   9   2   9        4.15       -0.92      9.67 o 
  10   2   9       52.91       46.52     10.13 o 
  11   2   9       80.55       92.98     20.12 o 
  12   2   9       13.73       14.66     17.93 o 
  13   2   9       89.42       92.09     23.78 o 
 -13   3   9        2.70        3.53     26.81 o 
 -12   3   9      118.66      123.32     20.67 o 
 -11   3   9        6.20       32.01     15.86 o 
 -10   3   9       19.46       71.31     15.97 o 
  -9   3   9        3.91        8.12      9.09 o 
  -8   3   9        0.32       19.36      7.34 o 
  -7   3   9       18.48       23.68      5.67 o 
  -6   3   9      140.05      187.13      7.47 o 
  -5   3   9        1.29       14.79      4.91 o 
  -4   3   9      132.74      130.99      6.13 o 
  -3   3   9        2.51        4.74      3.29 o 
  -2   3   9        6.61       16.36      3.71 o 
  -1   3   9       63.44       79.26      3.90 o 
   0   3   9     1068.87     1020.22     12.60 o 
   1   3   9       98.60      107.89      4.28 o 
   2   3   9       53.51       55.76      4.07 o 
   3   3   9      380.04      341.01      7.59 o 
   4   3   9        2.16       -3.81      3.81 o 
   5   3   9      192.79      171.31      7.13 o 
   6   3   9       11.61        7.94      5.95 o 
   7   3   9      191.67      199.46      8.46 o 
   8   3   9      140.41      116.64     10.17 o 
   9   3   9       17.39       15.02     11.40 o 
  10   3   9        1.98       37.68     12.98 o 
  11   3   9        1.14       44.42     17.18 o 
  12   3   9       24.08       10.32     24.41 o 
 -12   4   9       25.56      -43.77     43.77 o 
 -11   4   9       35.56       -0.41     25.15 o 
 -10   4   9      366.67      412.75     25.57 o 
  -9   4   9      221.50      234.99     19.62 o 
  -8   4   9        1.39       34.19     14.06 o 
  -7   4   9      748.40      690.83     19.80 o 
  -6   4   9       28.44       24.64      8.57 o 
  -5   4   9        4.70        9.44      6.20 o 
  -4   4   9      325.18      311.22     10.21 o 
  -3   4   9        0.07        4.36      4.86 o 
  -2   4   9      840.16      751.22     11.29 o 
  -1   4   9     1740.82     1689.84     18.64 o 
   0   4   9      250.23      262.16      8.39 o 
   1   4   9      299.16      310.86      7.53 o 
   2   4   9        0.43       30.60      5.85 o 
   3   4   9      177.26      164.76      6.85 o 
   4   4   9      680.27      600.28     13.66 o 
   5   4   9       46.09       55.74      6.71 o 
   6   4   9       43.35       43.27     11.80 o 
   7   4   9      446.32      475.89     17.19 o 
   8   4   9       17.56       11.99     10.48 o 
   9   4   9       63.54       73.90     14.15 o 
  10   4   9      130.94      138.52     28.97 o 
  11   4   9        0.02        2.46     37.87 o 
 -10   5   9      118.41      173.50     30.48 o 
  -9   5   9        0.16       -1.30     23.18 o 
  -8   5   9       19.16       68.74     21.03 o 
  -7   5   9      917.12      877.37     45.57 o 
  -6   5   9      928.84      845.55     24.86 o 
  -5   5   9      158.69      158.24     12.38 o 
  -4   5   9      125.34      115.78     10.66 o 
  -3   5   9       60.93       54.89      7.31 o 
  -2   5   9       66.23       92.13     10.49 o 
  -1   5   9       13.79       22.08      6.23 o 
   0   5   9       18.48        6.51     11.40 o 
   1   5   9      177.99      161.08     11.79 o 
   2   5   9      225.28      224.60      9.07 o 
   3   5   9      278.48      258.68     11.15 o 
   4   5   9      320.20      302.80     13.23 o 
   5   5   9       97.36      104.80      9.37 o 
   6   5   9        1.57       17.53      9.78 o 
   7   5   9        0.22       25.98     12.06 o 
   8   5   9       33.56       58.88     16.23 o 
   9   5   9      193.27      154.43     43.11 o 
  10   5   9      225.12      196.02     32.06 o 
  -8   6   9        6.92      -12.73     31.36 o 
  -7   6   9       59.43      111.22     40.10 o 
  -6   6   9        0.99       20.61     20.34 o 
  -5   6   9        0.14       49.92     39.34 o 
  -4   6   9       30.34       30.18     14.88 o 
  -3   6   9      688.02      675.89     30.81 o 
  -2   6   9       61.72       84.28     13.05 o 
  -1   6   9       78.90       87.31     14.07 o 
   0   6   9       94.65      115.08     14.86 o 
   1   6   9        0.82       16.93     14.73 o 
   2   6   9        3.58       17.71     15.19 o 
   3   6   9       63.10       76.56     31.37 o 
   4   6   9      101.32       64.40     36.13 o 
   5   6   9       96.03       57.54     42.75 o 
   6   6   9      192.21      240.53     32.20 o 
   7   6   9        2.78       14.01     29.65 o 
   8   6   9      109.58      156.72     40.34 o 
  -4   7   9        5.43      -36.92    113.41 o 
  -3   7   9       41.48       79.55     28.62 o 
  -2   7   9       43.51      133.19     41.12 o 
  -1   7   9       22.47       55.99     39.97 o 
   0   7   9       12.06       28.89     34.29 o 
   1   7   9      502.01      432.65     38.73 o 
   2   7   9      249.09      254.59     26.62 o 
   3   7   9       12.59       40.64     23.64 o 
   4   7   9       89.64      113.91     26.81 o 
 -14   0  10       28.08       23.13     40.72 o 
 -13   0  10      108.57       92.00     47.94 o 
 -12   0  10       84.10      137.20     28.04 o 
 -11   0  10      343.10      371.61     20.83 o 
 -10   0  10      252.18      239.08     17.85 o 
  -9   0  10        8.52       -4.44      8.52 o 
  -8   0  10     4440.42     4274.85     67.81 o 
  -7   0  10     3739.41     3640.39     49.50 o 
  -6   0  10      152.56      152.58      8.36 o 
  -5   0  10        5.37       26.43      4.13 o 
  -4   0  10        2.15        2.59      3.16 o 
  -3   0  10      105.08      122.17      6.79 o 
  -2   0  10     1667.11     1640.73     23.49 o 
  -1   0  10       91.52      155.04      8.38 o 
   0   0  10     2700.73     2367.04     31.77 o 
   1   0  10     4240.61     4308.02     52.04 o 
   2   0  10      291.52      296.58      7.36 o 
   3   0  10     2796.02     2664.60     52.25 o 
   4   0  10        5.04        5.38      4.57 o 
   5   0  10       10.75       18.47      4.29 o 
   6   0  10      395.33      401.97     21.19 o 
   7   0  10        3.03       15.66      6.87 o 
   8   0  10       20.77       18.78      9.62 o 
   9   0  10      230.48      233.96     20.86 o 
  10   0  10     1068.72      964.60     48.62 o 
  11   0  10       34.38       56.54     19.55 o 
  12   0  10      212.47      251.99     34.29 o 
  13   0  10      180.12      199.20     35.39 o 
  14   0  10      267.19      312.39     51.63 o 
 -14   1  10        0.01      -10.74     31.26 o 
 -13   1  10      297.39      270.42     24.37 o 
 -12   1  10       25.62       14.11     13.46 o 
 -11   1  10       99.51       84.72     11.30 o 
 -10   1  10      327.33      312.56     13.49 o 
  -9   1  10       36.35       49.71      6.94 o 
  -8   1  10      467.09      428.30     10.36 o 
  -7   1  10      139.04      157.36      6.11 o 
  -6   1  10      403.05      385.88      7.70 o 
  -5   1  10       32.88       50.27      3.37 o 
  -4   1  10      103.81      123.40      5.27 o 
  -3   1  10      807.05      811.00      9.62 o 
  -2   1  10     1417.26     1507.62     16.31 o 
  -1   1  10      442.91      422.53      6.07 o 
   0   1  10      930.35      890.27     10.48 o 
   1   1  10      687.00      702.17     10.08 o 
   2   1  10      409.37      486.27     10.67 o 
   3   1  10     3874.48     4046.73     41.68 o 
   4   1  10     1507.74     1468.81     18.24 o 
   5   1  10      481.46      442.16      9.71 o 
   6   1  10        0.31       12.10      3.84 o 
   7   1  10      253.45      243.54      8.59 o 
   8   1  10      227.43      221.78      9.41 o 
   9   1  10       32.12       31.20      8.79 o 
  10   1  10      200.01      210.57     13.89 o 
  11   1  10        1.14        6.64     12.71 o 
  12   1  10       66.14       96.00     17.03 o 
  13   1  10      251.34      288.07     31.67 o 
 -13   2  10        1.12      -10.45     21.63 o 
 -12   2  10       68.55       66.92     17.68 o 
 -11   2  10      329.35      319.64     22.76 o 
 -10   2  10        9.48        7.77     12.71 o 
  -9   2  10       48.29       64.67     12.92 o 
  -8   2  10        4.36        1.03      6.29 o 
  -7   2  10       13.64       24.45      4.84 o 
  -6   2  10       92.81      104.59      5.74 o 
  -5   2  10       32.94       60.07      4.17 o 
  -4   2  10      153.04      161.67      5.17 o 
  -3   2  10        3.41        5.51      2.36 o 
  -2   2  10      163.27      148.15      4.74 o 
  -1   2  10       31.33       78.43      4.21 o 
   0   2  10     2533.62     2494.63     25.95 o 
   1   2  10     2810.21     2776.35     30.30 o 
   2   2  10      219.66      240.18      8.07 o 
   3   2  10        3.10        6.65      2.26 o 
   4   2  10        2.73        6.39      3.10 o 
   5   2  10      139.46      159.11      6.22 o 
   6   2  10      122.18      135.86      6.42 o 
   7   2  10      885.11      850.20     14.72 o 
   8   2  10       90.77       89.83      8.74 o 
   9   2  10      158.82      147.91     11.91 o 
  10   2  10       91.63      112.64     12.69 o 
  11   2  10       16.09       40.13     14.00 o 
  12   2  10       23.55       31.21     19.36 o 
  13   2  10       78.48       54.67     28.82 o 
 -13   3  10      121.63      150.83     44.48 o 
 -12   3  10       47.33       42.53     20.44 o 
 -11   3  10      646.67      601.17     35.70 o 
 -10   3  10     1419.17     1326.89     32.41 o 
  -9   3  10       23.82       37.25      9.59 o 
  -8   3  10       25.38       19.92      7.41 o 
  -7   3  10       71.25       73.30      6.63 o 
  -6   3  10       81.12       90.45      5.28 o 
  -5   3  10      736.54      671.09     13.09 o 
  -4   3  10      650.43      629.59     11.48 o 
  -3   3  10      565.85      516.08      8.01 o 
  -2   3  10      712.72      653.91     10.90 o 
  -1   3  10      229.97      249.19      7.27 o 
   0   3  10      113.85      121.72      5.91 o 
   1   3  10      965.26      907.41     12.02 o 
   2   3  10      667.15      621.52     11.05 o 
   3   3  10      216.58      198.70      6.63 o 
   4   3  10      847.61      751.94     13.16 o 
   5   3  10       13.63       13.79      4.77 o 
   6   3  10      118.31      112.39      7.50 o 
   7   3  10       94.67      107.44      7.52 o 
   8   3  10       94.01       94.38      8.92 o 
   9   3  10       20.90       34.92      9.95 o 
  10   3  10       79.03       70.20     15.30 o 
  11   3  10       48.36       64.59     17.82 o 
  12   3  10       75.26       66.28     26.08 o 
 -12   4  10       26.44       12.76     55.41 o 
 -11   4  10      106.52      137.00     33.92 o 
 -10   4  10       22.60       62.88     20.49 o 
  -9   4  10      433.12      479.82     25.61 o 
  -8   4  10      103.10      141.21     14.28 o 
  -7   4  10     1019.75      902.80     22.65 o 
  -6   4  10      624.97      618.70     16.73 o 
  -5   4  10       97.61      113.88     12.57 o 
  -4   4  10       13.75       22.77      7.18 o 
  -3   4  10       59.30       52.68      4.76 o 
  -2   4  10       81.73       79.69      6.36 o 
  -1   4  10      676.18      626.58     10.12 o 
   0   4  10      415.52      412.59      8.10 o 
   1   4  10      256.08      268.03      7.04 o 
   2   4  10     1083.57      965.75     13.66 o 
   3   4  10      281.65      255.48      8.40 o 
   4   4  10      305.11      293.72     10.04 o 
   5   4  10      452.41      357.44     11.32 o 
   6   4  10      189.01      204.79      9.76 o 
   7   4  10      737.50      647.99     25.88 o 
   8   4  10      109.96      135.66     13.70 o 
   9   4  10      128.11      104.77     29.68 o 
  10   4  10        0.06       51.49     20.79 o 
  11   4  10      127.16      143.79     27.67 o 
 -10   5  10       31.12       49.78     45.87 o 
  -9   5  10        0.32       43.12     31.85 o 
  -8   5  10      174.76      175.04     42.64 o 
  -7   5  10        0.33       54.18     49.54 o 
  -6   5  10       41.25       90.07     13.55 o 
  -5   5  10       65.44       59.35     16.49 o 
  -4   5  10        3.70       17.13      9.57 o 
  -3   5  10       30.95       40.42      8.72 o 
  -2   5  10      212.31      209.92     15.76 o 
  -1   5  10      228.61      225.64      9.44 o 
   0   5  10        0.37       18.85      9.64 o 
   1   5  10       20.90       27.52      5.93 o 
   2   5  10       18.36       22.31      8.68 o 
   3   5  10       36.71       28.43      7.24 o 
   4   5  10      109.89      104.23      8.37 o 
   5   5  10        6.63        3.09      6.98 o 
   6   5  10       12.78       18.29      9.53 o 
   7   5  10       88.09      126.39     16.58 o 
   8   5  10       35.78       74.92     17.80 o 
   9   5  10      163.77      150.37     25.43 o 
  10   5  10        0.12      -15.94     30.24 o 
  -8   6  10      417.74      438.79     76.14 o 
  -7   6  10      285.87      338.23     38.84 o 
  -6   6  10       83.11       81.33     22.50 o 
  -5   6  10       92.47      107.44     18.36 o 
  -4   6  10       22.90        6.62     19.84 o 
  -3   6  10       47.25       72.27     19.35 o 
  -2   6  10        0.35       10.17     10.75 o 
  -1   6  10      140.60      123.57     16.99 o 
   0   6  10       72.26      101.98     24.43 o 
   1   6  10      330.53      301.71     21.21 o 
   2   6  10       96.80       70.23     16.84 o 
   3   6  10       72.46       70.86     17.32 o 
   4   6  10       21.89       28.65     22.10 o 
   5   6  10       54.52       72.67     20.42 o 
   6   6  10      224.11      286.23     25.14 o 
   7   6  10       20.64       44.13     40.36 o 
   8   6  10      148.14      167.55     42.22 o 
  -4   7  10       13.78       16.16     34.95 o 
  -3   7  10      311.16      302.48     33.53 o 
  -2   7  10      106.07      118.13     28.83 o 
  -1   7  10       92.30       87.01     32.68 o 
   0   7  10       35.43       27.68     26.44 o 
   1   7  10       14.76       36.03     38.22 o 
   2   7  10       39.65       38.13     23.45 o 
   3   7  10       25.75       21.01     23.60 o 
   4   7  10        2.47       14.39     28.13 o 
 -14   1  11      201.29      145.72     44.87 o 
 -13   1  11       24.47       13.88     49.10 o 
 -12   1  11       53.28       39.36     13.50 o 
 -11   1  11      231.98      223.56     13.62 o 
 -10   1  11      450.02      461.13     14.94 o 
  -9   1  11       54.51       45.32      6.95 o 
  -8   1  11       31.80       36.01      5.54 o 
  -7   1  11      434.83      438.10      9.56 o 
  -6   1  11     1066.08     1023.75     14.46 o 
  -5   1  11      330.96      320.40      6.81 o 
  -4   1  11        5.10        0.68      2.20 o 
  -3   1  11     1343.31     1398.65     16.95 o 
  -2   1  11     3356.88     3318.90     31.78 o 
  -1   1  11        1.55       19.95      2.37 o 
   0   1  11       17.46       37.53      2.42 o 
   1   1  11      650.05      612.78      9.49 o 
   2   1  11      417.90      495.15      8.21 o 
   3   1  11      245.39      288.62      7.15 o 
   4   1  11      172.52      196.67      6.48 o 
   5   1  11      162.67      175.36      8.21 o 
   6   1  11     1607.13     1527.26     20.97 o 
   7   1  11      446.61      439.48     10.58 o 
   8   1  11      197.63      210.84     10.05 o 
   9   1  11     1123.78     1016.77     24.15 o 
  10   1  11       31.51       30.48     11.36 o 
  11   1  11       31.00       49.90     13.78 o 
  12   1  11        9.29       38.33     17.66 o 
  13   1  11      347.98      330.02     26.38 o 
 -13   2  11      665.38      660.08     34.78 o 
 -12   2  11      280.61      274.13     21.13 o 
 -11   2  11      208.78      217.08     16.98 o 
 -10   2  11       93.04       64.63     20.53 o 
  -9   2  11      166.91      165.38     11.78 o 
  -8   2  11       20.14       28.00      7.22 o 
  -7   2  11       29.97       48.90      5.42 o 
  -6   2  11        5.45        6.56      4.55 o 
  -5   2  11      441.60      406.15      8.53 o 
  -4   2  11     2583.66     2488.81     25.54 o 
  -3   2  11     1420.64     1360.50     14.94 o 
  -2   2  11      359.25      326.77      5.43 o 
  -1   2  11      194.38      212.38      5.89 o 
   0   2  11     4052.93     4251.65     47.58 o 
   1   2  11     1690.63     1655.03     19.44 o 
   2   2  11      518.08      585.50      9.66 o 
   3   2  11      126.71      102.77      4.06 o 
   4   2  11      180.17      172.86      6.58 o 
   5   2  11       40.26       40.35      4.29 o 
   6   2  11     1565.09     1479.47     21.75 o 
   7   2  11      176.95      174.59      8.23 o 
   8   2  11      147.68      148.10     11.23 o 
   9   2  11      457.49      432.66     19.33 o 
  10   2  11      754.91      743.74     27.09 o 
  11   2  11      282.83      289.53     17.93 o 
  12   2  11       72.59       95.22     20.73 o 
  13   2  11        0.42       25.93     28.64 o 
 -12   3  11      116.96      117.42     21.95 o 
 -11   3  11        4.23       19.07     16.52 o 
 -10   3  11       15.65       46.43     12.65 o 
  -9   3  11        2.83        6.29     10.16 o 
  -8   3  11        0.03       18.28      8.11 o 
  -7   3  11       64.28       76.39      8.87 o 
  -6   3  11        0.09        5.93      4.34 o 
  -5   3  11       32.07       28.53      5.61 o 
  -4   3  11       52.59       56.11      5.47 o 
  -3   3  11       57.65       52.66      4.58 o 
  -2   3  11      101.77       72.10      4.22 o 
  -1   3  11      255.18      267.19      8.30 o 
   0   3  11        7.35        6.88      3.37 o 
   1   3  11       24.52       33.22      3.52 o 
   2   3  11        0.00       -3.20      3.20 o 
   3   3  11       30.55       28.95      4.24 o 
   4   3  11      262.98      203.02      7.61 o 
   5   3  11        0.04       -0.99      5.03 o 
   6   3  11      184.64      188.44     11.67 o 
   7   3  11       51.75       52.88      7.29 o 
   8   3  11       71.45       80.16      9.08 o 
   9   3  11        5.98        6.41     11.60 o 
  10   3  11       27.66       32.83     14.82 o 
  11   3  11       78.60       71.82     18.73 o 
  12   3  11       21.62       69.89     26.97 o 
 -11   4  11        5.18        0.84     24.14 o 
 -10   4  11       11.40      -10.45     19.77 o 
  -9   4  11       35.17       25.00     17.56 o 
  -8   4  11       77.38       67.83     14.43 o 
  -7   4  11      190.48      183.83     13.03 o 
  -6   4  11       86.55       68.02     11.51 o 
  -5   4  11       76.37       81.61      8.01 o 
  -4   4  11        4.89        9.18     11.60 o 
  -3   4  11       26.59       29.58      6.87 o 
  -2   4  11      252.03      242.95      9.81 o 
  -1   4  11        0.03        8.23      4.20 o 
   0   4  11      878.46      833.21     18.75 o 
   1   4  11      639.78      602.06     11.60 o 
   2   4  11       33.95       51.68      6.96 o 
   3   4  11      189.66      148.95      7.70 o 
   4   4  11      505.22      506.26     12.29 o 
   5   4  11        2.20        5.81      6.25 o 
   6   4  11      182.46      140.48     11.53 o 
   7   4  11       22.79       31.17      9.86 o 
   8   4  11      562.71      539.92     22.74 o 
   9   4  11      191.05      178.49     29.67 o 
  10   4  11       31.70       53.68     22.51 o 
  11   4  11       28.42       57.13     28.37 o 
 -10   5  11       99.33       79.48     39.05 o 
  -9   5  11      180.15      137.22     29.37 o 
  -8   5  11      262.78      248.80     63.25 o 
  -7   5  11     1135.41     1070.83     65.88 o 
  -6   5  11      636.61      616.99     26.50 o 
  -5   5  11       21.67       21.92     11.34 o 
  -4   5  11       65.20       59.82     11.60 o 
  -3   5  11      315.41      295.74     21.00 o 
  -2   5  11      599.34      549.25     18.96 o 
  -1   5  11       62.72       63.17      7.07 o 
   0   5  11      267.19      242.93     17.61 o 
   1   5  11       83.31       86.33      7.26 o 
   2   5  11       41.17       62.09      9.82 o 
   3   5  11       53.12       55.84      7.19 o 
   4   5  11       47.79       50.08      7.24 o 
   5   5  11        0.04       -7.45     11.94 o 
   6   5  11      142.16      136.12     14.20 o 
   7   5  11      289.86      289.11     25.97 o 
   8   5  11       94.41      104.70     28.91 o 
   9   5  11      357.25      369.78     39.49 o 
  10   5  11        1.70      -10.50     33.61 o 
  -7   6  11        0.21       -1.60     42.66 o 
  -6   6  11        2.17       30.47     46.00 o 
  -5   6  11        2.46       16.59     30.03 o 
  -4   6  11      210.40      205.39     35.38 o 
  -3   6  11      136.11      147.23     25.18 o 
  -2   6  11        5.97       19.11     14.68 o 
  -1   6  11       23.98       17.13     24.63 o 
   0   6  11       81.71      105.71     17.31 o 
   1   6  11        0.01        9.51     15.60 o 
   2   6  11       58.15       90.27     28.60 o 
   3   6  11       21.30        5.26     40.51 o 
   4   6  11        0.57      -21.88     21.88 o 
   5   6  11       91.99      137.89     32.53 o 
   6   6  11       35.25       64.47     22.17 o 
   7   6  11      115.06      145.42     42.46 o 
  -3   7  11        3.20       -6.29     31.86 o 
  -2   7  11       83.09       99.60     29.44 o 
  -1   7  11        0.02        2.86     27.96 o 
   0   7  11        4.86      -10.54     32.22 o 
   1   7  11      592.73      619.19     35.50 o 
   2   7  11        0.01       -7.23     41.64 o 
   3   7  11        0.31        6.36     24.79 o 
 -13   0  12      100.49      177.56     35.27 o 
 -12   0  12       19.80       40.07     19.66 o 
 -11   0  12      180.72      226.39     25.11 o 
 -10   0  12      570.58      542.02     29.03 o 
  -9   0  12        5.88       18.36      9.97 o 
  -8   0  12     3788.53     3770.08     56.73 o 
  -7   0  12      413.86      429.58     14.30 o 
  -6   0  12       80.58       80.99      6.90 o 
  -5   0  12      577.01      587.02     13.41 o 
  -4   0  12     1591.06     1650.37     25.31 o 
  -3   0  12     7613.28     7424.45     93.90 o 
  -2   0  12      944.34     1053.66     16.11 o 
  -1   0  12       41.97       32.17      3.50 o 
   0   0  12       13.58       14.53      2.91 o 
   1   0  12      225.98      176.93      6.47 o 
   2   0  12      787.63      763.01     13.97 o 
   3   0  12      233.37      346.70     30.10 o 
   4   0  12     1514.98     1386.21     24.87 o 
   5   0  12      129.04      108.88      8.23 o 
   6   0  12     1547.79     1485.08     25.88 o 
   7   0  12     1143.45     1071.96     25.01 o 
   8   0  12     1496.90     1352.83     34.99 o 
   9   0  12       17.37       40.98     13.44 o 
  10   0  12       97.60      103.47     19.71 o 
  11   0  12        8.96      -19.98     19.98 o 
  12   0  12        8.36       44.28     22.97 o 
  13   0  12       60.47       82.01     37.61 o 
 -13   1  12      340.67      359.47     27.14 o 
 -12   1  12       98.25      125.19     20.19 o 
 -11   1  12       80.38       80.29     11.75 o 
 -10   1  12       38.94       50.08      8.93 o 
  -9   1  12       53.07       67.17      7.47 o 
  -8   1  12      118.70      134.32      7.35 o 
  -7   1  12      202.96      195.47      7.17 o 
  -6   1  12      245.63      267.03      8.02 o 
  -5   1  12        5.75        0.14      3.62 o 
  -4   1  12      135.42      155.76      5.43 o 
  -3   1  12       22.37       27.40      3.05 o 
  -2   1  12      325.42      345.21      6.21 o 
  -1   1  12      109.40      108.91      3.70 o 
   0   1  12      571.83      561.54      7.76 o 
   1   1  12       49.26       40.42      2.67 o 
   2   1  12      351.82      312.68      6.20 o 
   3   1  12      412.20      433.69      7.38 o 
   4   1  12      147.37      145.16      6.20 o 
   5   1  12        5.16        7.25      3.99 o 
   6   1  12       46.54       49.02      5.21 o 
   7   1  12     1844.14     1709.50     24.05 o 
   8   1  12      297.11      275.37     10.99 o 
   9   1  12      426.66      413.62     18.79 o 
  10   1  12       60.50       66.36     12.67 o 
  11   1  12      146.87      150.00     15.64 o 
  12   1  12        4.45       50.53     17.60 o 
  13   1  12        6.50       38.18     22.68 o 
 -13   2  12      114.24      130.27     31.16 o 
 -12   2  12        6.82       14.36     18.42 o 
 -11   2  12      158.43      213.53     17.52 o 
 -10   2  12      197.65      209.92     15.02 o 
  -9   2  12      292.21      290.57     15.11 o 
  -8   2  12        8.14       16.12      6.23 o 
  -7   2  12       65.19       67.88      6.52 o 
  -6   2  12      193.49      205.10      7.92 o 
  -5   2  12      113.60      125.04      5.91 o 
  -4   2  12       21.37       32.07      3.00 o 
  -3   2  12      237.33      244.94      5.54 o 
  -2   2  12      428.83      355.44      6.00 o 
  -1   2  12     1549.37     1563.47     19.03 o 
   0   2  12     1037.94      999.18     13.86 o 
   1   2  12     1043.63     1070.96     14.04 o 
   2   2  12        4.73        8.96      2.14 o 
   3   2  12       18.60       13.82      2.88 o 
   4   2  12      250.74      240.29      7.09 o 
   5   2  12      177.03      212.76      7.83 o 
   6   2  12      112.31      110.33      6.96 o 
   7   2  12      217.52      242.81      9.51 o 
   8   2  12       32.44       56.23     10.16 o 
   9   2  12        7.59       11.66     12.60 o 
  10   2  12      377.76      398.75     19.62 o 
  11   2  12       33.29       22.12     15.87 o 
  12   2  12        7.77       16.89     23.68 o 
  13   2  12        0.55       30.49     27.19 o 
 -12   3  12       20.25       53.32     33.31 o 
 -11   3  12       92.90       99.04     19.54 o 
 -10   3  12       96.34       96.92     17.62 o 
  -9   3  12      176.65      193.45     13.51 o 
  -8   3  12       68.93       79.37     13.37 o 
  -7   3  12      329.79      338.60     10.22 o 
  -6   3  12      405.88      411.45      9.88 o 
  -5   3  12      933.64      861.01     14.93 o 
  -4   3  12      152.84      148.07      7.02 o 
  -3   3  12       96.33      109.55      4.88 o 
  -2   3  12        0.10        0.94      3.39 o 
  -1   3  12     2687.25     2588.70     27.70 o 
   0   3  12     1331.07     1233.93     15.95 o 
   1   3  12       41.53       76.69      4.98 o 
   2   3  12        6.21        4.16      5.57 o 
   3   3  12      560.14      506.47     10.12 o 
   4   3  12      188.42      187.53      8.30 o 
   5   3  12      849.41      735.24     14.55 o 
   6   3  12       59.35       74.91      7.87 o 
   7   3  12      336.80      297.28     11.82 o 
   8   3  12      249.96      249.40     12.62 o 
   9   3  12      220.91      227.43     20.36 o 
  10   3  12      363.17      377.94     21.18 o 
  11   3  12      181.95      223.27     27.79 o 
  12   3  12       66.90       49.29     28.73 o 
 -11   4  12       83.15       30.37     29.38 o 
 -10   4  12       23.05       -0.04     27.61 o 
  -9   4  12      189.98      189.74     20.34 o 
  -8   4  12        0.37       11.09     14.62 o 
  -7   4  12       62.98       52.37     12.96 o 
  -6   4  12      443.54      410.14     15.53 o 
  -5   4  12        0.35        7.95      7.17 o 
  -4   4  12      521.18      521.90     14.52 o 
  -3   4  12      261.14      257.24     11.16 o 
  -2   4  12      359.21      351.76     10.05 o 
  -1   4  12       12.49       10.65      7.61 o 
   0   4  12      403.01      386.69      9.83 o 
   1   4  12       68.97       83.28      6.44 o 
   2   4  12      404.48      377.28     10.14 o 
   3   4  12      132.54      163.22      7.37 o 
   4   4  12      730.11      628.00     13.60 o 
   5   4  12      770.41      681.70     16.06 o 
   6   4  12      502.02      433.68     18.85 o 
   7   4  12      105.04      110.16     17.40 o 
   8   4  12       28.05       47.13     14.74 o 
   9   4  12       56.11       68.61     21.22 o 
  10   4  12       13.38       11.69     23.10 o 
  11   4  12        0.30       62.01     43.78 o 
 -10   5  12       45.18      -11.54     30.93 o 
  -9   5  12        6.51       12.31     46.20 o 
  -8   5  12       89.74       76.58     29.34 o 
  -7   5  12      443.94      477.57     31.69 o 
  -6   5  12      121.39      107.32     13.48 o 
  -5   5  12      288.21      316.51     19.81 o 
  -4   5  12       23.68       17.12      8.82 o 
  -3   5  12      204.12      212.91     10.51 o 
  -2   5  12       24.93       37.30      7.90 o 
  -1   5  12        3.72       -1.43      8.08 o 
   0   5  12       14.82       10.37      7.24 o 
   1   5  12       15.09        9.81      7.07 o 
   2   5  12       85.51       84.60      9.89 o 
   3   5  12        7.26       20.44      6.50 o 
   4   5  12       12.93        7.32      8.63 o 
   5   5  12       85.07       84.15     11.64 o 
   6   5  12       73.61       77.69     13.98 o 
   7   5  12      109.02      112.57     19.42 o 
   8   5  12        0.05        9.12     20.85 o 
   9   5  12        0.01       28.69     39.12 o 
  -7   6  12        2.68       -1.28     49.78 o 
  -6   6  12       21.29       31.42     29.27 o 
  -5   6  12       12.43       -6.55     24.95 o 
  -4   6  12      156.52      239.35     26.38 o 
  -3   6  12      741.43      765.83     75.19 o 
  -2   6  12       13.85       25.44     15.91 o 
  -1   6  12       70.84       75.04     18.45 o 
   0   6  12        4.29       16.03     15.51 o 
   1   6  12      135.74      142.27     19.81 o 
   2   6  12      114.66      171.88     39.73 o 
   3   6  12       31.55       40.09     28.65 o 
   4   6  12      112.05      130.90     20.53 o 
   5   6  12      116.53      118.57     28.96 o 
   6   6  12       35.63       42.91     23.44 o 
   7   6  12       77.57      118.42     35.76 o 
  -3   7  12       24.25        2.09     33.77 o 
  -2   7  12        7.78       24.96     30.05 o 
  -1   7  12       41.85      112.34     29.18 o 
   0   7  12      402.28      481.62     76.29 o 
   1   7  12      324.96      398.29     54.26 o 
   2   7  12      243.80      227.98     45.40 o 
 -13   1  13       94.09      135.88     22.84 o 
 -12   1  13      141.27      164.31     20.77 o 
 -11   1  13      253.81      253.22     15.51 o 
 -10   1  13      239.46      241.70     12.87 o 
  -9   1  13        9.36       22.49      7.29 o 
  -8   1  13      127.45      129.71      7.36 o 
  -7   1  13      372.34      369.02     14.76 o 
  -6   1  13      366.04      323.70      8.46 o 
  -5   1  13      327.67      266.59      6.67 o 
  -4   1  13       87.39       71.66      3.70 o 
  -3   1  13     1405.34     1396.68     15.18 o 
  -2   1  13      906.74      887.35     10.70 o 
  -1   1  13      100.77      102.58      4.43 o 
   0   1  13      130.01      138.32      4.46 o 
   1   1  13       97.55       88.16      4.79 o 
   2   1  13        7.77       15.96      2.69 o 
   3   1  13     1885.13     1835.98     19.30 o 
   4   1  13      444.63      401.69     12.43 o 
   5   1  13      172.52      180.27      7.57 o 
   6   1  13      141.43      148.08      7.24 o 
   7   1  13      859.30      817.39     15.54 o 
   8   1  13        1.68        6.94      7.74 o 
   9   1  13      150.29      156.38     17.27 o 
  10   1  13      186.40      210.58     15.27 o 
  11   1  13       70.30       91.10     15.36 o 
  12   1  13      118.87      134.76     20.48 o 
  13   1  13      325.27      302.14     26.77 o 
 -13   2  13       41.79       10.40     23.28 o 
 -12   2  13       27.78       33.62     20.11 o 
 -11   2  13       35.14        2.14     14.70 o 
 -10   2  13      644.65      645.88     25.99 o 
  -9   2  13      571.80      555.37     20.79 o 
  -8   2  13      575.21      538.43     15.22 o 
  -7   2  13      488.37      470.79     13.03 o 
  -6   2  13       51.84       61.50      5.70 o 
  -5   2  13        7.13        7.11      4.06 o 
  -4   2  13       50.23       52.66      3.65 o 
  -3   2  13       79.47       88.19      3.94 o 
  -2   2  13       67.54       64.00      3.39 o 
  -1   2  13      754.66      722.84      9.55 o 
   0   2  13     7761.80     8071.35     81.78 o 
   1   2  13     2785.64     2773.34     25.35 o 
   2   2  13      102.39       93.44      4.74 o 
   3   2  13       54.00       53.82      4.11 o 
   4   2  13      373.27      352.18      8.16 o 
   5   2  13        5.62        2.98      5.15 o 
   6   2  13       76.61       83.49      9.41 o 
   7   2  13       45.21       42.40      6.80 o 
   8   2  13      160.59      157.62     13.50 o 
   9   2  13      304.80      294.06     17.39 o 
  10   2  13       47.65       50.14     14.09 o 
  11   2  13      196.45      201.71     19.35 o 
  12   2  13       26.33       57.34     34.10 o 
  13   2  13      196.64      205.90     44.36 o 
 -12   3  13       34.65       43.82     28.94 o 
 -11   3  13        0.29       19.63     20.13 o 
 -10   3  13        8.89        9.25     25.93 o 
  -9   3  13      150.61      170.54     13.26 o 
  -8   3  13        1.55       -3.23      7.65 o 
  -7   3  13       64.21       57.75      7.78 o 
  -6   3  13       19.56       10.88      4.60 o 
  -5   3  13       42.55       19.53      6.29 o 
  -4   3  13        6.69       -4.78      5.28 o 
  -3   3  13       84.38       66.51      7.21 o 
  -2   3  13        0.19        3.82      3.62 o 
  -1   3  13      501.08      511.06     10.34 o 
   0   3  13        1.79        8.22      4.65 o 
   1   3  13       49.44       61.11      4.62 o 
   2   3  13      343.55      312.10      8.27 o 
   3   3  13      505.02      466.71     12.20 o 
   4   3  13       31.02       18.57      6.96 o 
   5   3  13        6.55       -3.67      5.70 o 
   6   3  13        0.49        7.76      9.04 o 
   7   3  13        4.93        7.51      9.97 o 
   8   3  13       36.02       61.91     10.44 o 
   9   3  13        1.03       19.21     13.90 o 
  10   3  13        0.36       19.17     15.73 o 
  11   3  13       21.64       64.88     25.30 o 
  12   3  13        0.45       15.91     29.34 o 
 -11   4  13       27.53       -2.19     31.95 o 
 -10   4  13       57.81       29.29     21.59 o 
  -9   4  13      126.77      123.11     20.30 o 
  -8   4  13      298.01      250.87     18.43 o 
  -7   4  13       47.89       47.12     12.12 o 
  -6   4  13       49.73       53.93      9.98 o 
  -5   4  13        4.01       -8.67      8.67 o 
  -4   4  13       56.29       75.40      8.84 o 
  -3   4  13       18.74       27.29      6.49 o 
  -2   4  13       97.04       94.98      7.47 o 
  -1   4  13      109.67      120.83      6.72 o 
   0   4  13      294.15      287.20     14.67 o 
   1   4  13      192.25      194.68      7.76 o 
   2   4  13        3.60       -0.38      5.09 o 
   3   4  13       92.04       92.74      7.58 o 
   4   4  13       35.05       16.76      7.95 o 
   5   4  13      132.31      129.48      9.34 o 
   6   4  13       10.59       14.45      9.27 o 
   7   4  13      179.59      192.36     13.94 o 
   8   4  13      366.70      455.79     27.75 o 
   9   4  13       12.06       33.93     20.44 o 
  10   4  13       65.38       66.74     31.83 o 
  11   4  13        1.88       12.33     33.73 o 
  -9   5  13       70.68       37.25     27.19 o 
  -8   5  13       26.35       10.38     26.18 o 
  -7   5  13       33.32       71.67     29.94 o 
  -6   5  13      342.21      359.15     18.95 o 
  -5   5  13      402.92      415.12     20.63 o 
  -4   5  13      565.06      579.92     17.39 o 
  -3   5  13      612.30      604.16     13.68 o 
  -2   5  13      504.09      468.59     12.82 o 
  -1   5  13       43.50       27.22      7.62 o 
   0   5  13        0.30        5.11      6.56 o 
   1   5  13       40.68       41.54     13.01 o 
   2   5  13      396.51      407.84     12.33 o 
   3   5  13     1215.10     1109.12     27.38 o 
   4   5  13      393.07      385.68     17.31 o 
   5   5  13       94.42      112.62     13.44 o 
   6   5  13       29.25       49.50     16.65 o 
   7   5  13       14.41       24.40     23.17 o 
   8   5  13      174.81      166.81     28.83 o 
   9   5  13      466.21      482.84     38.33 o 
  -7   6  13       12.25       38.30     34.61 o 
  -6   6  13      349.61      301.93     35.60 o 
  -5   6  13       22.71       30.26     27.52 o 
  -4   6  13      149.92      176.11     25.86 o 
  -3   6  13        2.25       21.96     38.20 o 
  -2   6  13        6.52       -9.42     21.82 o 
  -1   6  13      368.22      394.44     66.34 o 
   0   6  13      231.23      238.01     26.49 o 
   1   6  13      100.07      119.80     18.96 o 
   2   6  13      153.73      166.18     23.29 o 
   3   6  13        6.84       -0.24     18.17 o 
   4   6  13        0.99       24.18     19.72 o 
   5   6  13        3.40       59.88     72.26 o 
   6   6  13       57.19       61.38     28.06 o 
   7   6  13        0.73       44.71     73.83 o 
  -2   7  13        0.06      -22.32     30.28 o 
  -1   7  13       84.69      150.10     50.12 o 
   0   7  13        1.37        9.90     29.49 o 
   1   7  13       78.11       65.61     69.28 o 
   2   7  13       13.60       -9.29     25.08 o 
 -13   0  14       28.28       12.48     92.28 o 
 -12   0  14       24.04       25.54     25.49 o 
 -11   0  14       64.37       69.79     20.60 o 
 -10   0  14       18.48        2.62     13.40 o 
  -9   0  14       16.45       23.27     11.87 o 
  -8   0  14      286.69      288.85     16.14 o 
  -7   0  14     3162.40     2948.97     49.40 o 
  -6   0  14     5332.33     5016.17     63.85 o 
  -5   0  14     1870.64     1741.35     30.53 o 
  -4   0  14     2120.50     2156.21     32.15 o 
  -3   0  14     1882.87     1829.94     27.59 o 
  -2   0  14      318.12      370.22      9.66 o 
  -1   0  14      754.73      723.74     14.97 o 
   0   0  14      950.14      930.43     16.11 o 
   1   0  14       47.38       46.67      4.00 o 
   2   0  14     1262.53     1330.12     21.84 o 
   3   0  14      714.56      669.33     15.62 o 
   4   0  14     1444.33     1347.56     25.20 o 
   5   0  14      136.04      142.75      9.10 o 
   6   0  14       54.72       51.69      7.66 o 
   7   0  14      610.18      550.51     30.34 o 
   8   0  14      842.76      826.55     31.32 o 
   9   0  14      194.98      195.86     21.21 o 
  10   0  14       56.33       46.49     17.94 o 
  11   0  14      339.83      277.23     28.19 o 
  12   0  14      357.74      381.48     35.21 o 
  13   0  14        1.81       -1.00     33.97 o 
 -13   1  14        5.84       26.51     22.58 o 
 -12   1  14        0.35       13.79     19.93 o 
 -11   1  14       32.40       57.14     11.33 o 
 -10   1  14       32.95       43.77      9.13 o 
  -9   1  14      964.53      878.33     19.91 o 
  -8   1  14      341.29      341.85     12.24 o 
  -7   1  14        2.05       10.86      5.03 o 
  -6   1  14        0.10       -1.98      4.20 o 
  -5   1  14       34.91       38.34      3.65 o 
  -4   1  14       91.92       78.79      4.50 o 
  -3   1  14       13.95       31.34      3.18 o 
  -2   1  14       31.19       35.47      2.91 o 
  -1   1  14       74.71       86.65      3.74 o 
   0   1  14       77.92       75.51      3.62 o 
   1   1  14       62.48       78.50      3.88 o 
   2   1  14      447.62      436.17      7.75 o 
   3   1  14      482.53      490.05      8.67 o 
   4   1  14        0.13       -3.49      3.49 o 
   5   1  14        7.34        6.29      4.10 o 
   6   1  14       82.14       67.64      6.83 o 
   7   1  14      821.65      829.54     17.63 o 
   8   1  14      212.44      204.36     13.79 o 
   9   1  14       11.22       17.37     11.44 o 
  10   1  14      367.83      346.08     21.71 o 
  11   1  14       81.89       72.73     16.57 o 
  12   1  14      158.93      162.51     21.88 o 
  13   1  14       19.66       69.83     24.85 o 
 -13   2  14        5.54       54.93     29.39 o 
 -12   2  14      134.47      110.88     22.10 o 
 -11   2  14      105.17      125.36     18.72 o 
 -10   2  14      222.78      242.11     17.28 o 
  -9   2  14       10.69       39.22     10.58 o 
  -8   2  14      105.37      129.81     10.19 o 
  -7   2  14       12.86       12.02      6.65 o 
  -6   2  14      665.80      588.27     12.84 o 
  -5   2  14       27.91       18.11      5.05 o 
  -4   2  14       60.92       74.65      4.46 o 
  -3   2  14        1.57        6.67      2.81 o 
  -2   2  14       65.30       54.63      3.76 o 
  -1   2  14       71.55       89.03      4.08 o 
   0   2  14     3139.10     3196.04     32.91 o 
   1   2  14      373.54      398.43      8.22 o 
   2   2  14        0.21        3.81      2.75 o 
   3   2  14      733.20      687.90     10.53 o 
   4   2  14        0.01        5.12      3.81 o 
   5   2  14       16.34       14.84      6.20 o 
   6   2  14      214.18      196.27      9.19 o 
   7   2  14       18.96       16.99      6.98 o 
   8   2  14       10.22       20.31      9.82 o 
   9   2  14        1.86       -2.81     18.13 o 
  10   2  14      198.42      205.46     17.89 o 
  11   2  14       42.74       29.40     18.13 o 
  12   2  14        4.95       -5.48     28.55 o 
 -12   3  14       64.20       95.08     27.10 o 
 -11   3  14        0.97       -1.87     17.80 o 
 -10   3  14      614.06      593.37     26.83 o 
  -9   3  14     1063.14     1077.09     36.66 o 
  -8   3  14      238.45      244.27     12.66 o 
  -7   3  14        6.77        9.26      6.29 o 
  -6   3  14      133.10      134.95      8.29 o 
  -5   3  14        0.01       -1.70      6.40 o 
  -4   3  14      625.48      600.14     13.18 o 
  -3   3  14     1041.69      977.54     15.25 o 
  -2   3  14      328.16      297.28      8.60 o 
  -1   3  14     1990.75     1894.21     21.25 o 
   0   3  14      994.74      988.92     14.93 o 
   1   3  14      102.76      135.16      6.26 o 
   2   3  14      515.22      476.78     12.31 o 
   3   3  14      151.50      140.08      6.99 o 
   4   3  14      348.14      283.21     13.76 o 
   5   3  14      220.23      190.30      9.56 o 
   6   3  14      396.76      367.33     16.34 o 
   7   3  14      105.69      149.18     15.16 o 
   8   3  14      312.24      310.94     22.50 o 
   9   3  14       26.25       49.16     15.13 o 
  10   3  14        1.03       11.95     16.26 o 
  11   3  14        3.07       30.46     25.72 o 
  12   3  14        0.42      -29.97     43.61 o 
 -11   4  14      136.37      132.70     31.81 o 
 -10   4  14        3.79       -3.31     32.38 o 
  -9   4  14       11.67       -3.94     20.87 o 
  -8   4  14        0.05       17.58     17.49 o 
  -7   4  14      112.58      116.22     13.41 o 
  -6   4  14      657.58      619.64     21.50 o 
  -5   4  14      460.67      457.31     17.00 o 
  -4   4  14      518.61      498.83     17.24 o 
  -3   4  14       14.84       25.20      6.16 o 
  -2   4  14       33.42       28.67      6.50 o 
  -1   4  14       71.92       75.13      6.48 o 
   0   4  14       92.24       75.80      8.88 o 
   1   4  14       93.18       93.88      7.67 o 
   2   4  14       20.52       17.13      6.04 o 
   3   4  14      405.09      355.72     14.11 o 
   4   4  14      100.85      103.64      8.48 o 
   5   4  14      186.04      197.46     10.86 o 
   6   4  14       11.74       11.85      9.28 o 
   7   4  14       38.56       22.21     13.29 o 
   8   4  14      326.19      285.87     27.56 o 
   9   4  14       27.51       40.08     21.80 o 
  10   4  14      248.51      265.76     39.85 o 
  11   4  14        4.63       43.45     98.46 o 
  -9   5  14      411.53      384.28     61.56 o 
  -8   5  14        2.93        9.42     22.99 o 
  -7   5  14      551.97      485.33     40.73 o 
  -6   5  14        0.43       37.72     21.84 o 
  -5   5  14      127.73      132.90     13.77 o 
  -4   5  14        0.90        4.63     16.45 o 
  -3   5  14      162.00      180.81      9.02 o 
  -2   5  14       57.82       53.09      7.89 o 
  -1   5  14       34.03       35.56      7.08 o 
   0   5  14       88.61       99.91     11.97 o 
   1   5  14        6.02        9.68      6.57 o 
   2   5  14        6.63        6.29     10.46 o 
   3   5  14       66.12       73.52      8.60 o 
   4   5  14       65.65       73.53      9.53 o 
   5   5  14       30.81       14.75     13.65 o 
   6   5  14       15.04        9.53     17.53 o 
   7   5  14       69.95      120.51     22.08 o 
   8   5  14      127.74      124.81     29.12 o 
   9   5  14        2.00       23.43     32.12 o 
  -7   6  14      294.85      254.32     53.02 o 
  -6   6  14      319.71      382.29     38.90 o 
  -5   6  14        3.94       28.48     28.54 o 
  -4   6  14       19.58       37.90     24.35 o 
  -3   6  14      102.03       95.94     31.80 o 
  -2   6  14        6.44       37.20     36.94 o 
  -1   6  14        5.10      -15.71     16.88 o 
   0   6  14       22.57       27.29     22.82 o 
   1   6  14       27.66       33.35     17.74 o 
   2   6  14      271.74      235.05     31.01 o 
   3   6  14       38.13        3.21     19.08 o 
   4   6  14      325.45      343.68     26.48 o 
   5   6  14       31.99       55.51     28.51 o 
   6   6  14       92.28      143.72     26.77 o 
 -13   1  15      126.80      127.94     24.94 o 
 -12   1  15      191.13      176.45     21.08 o 
 -11   1  15        7.21       18.23     11.61 o 
 -10   1  15        8.73       27.74     13.33 o 
  -9   1  15      129.05      125.25      9.60 o 
  -8   1  15      240.67      261.34     12.77 o 
  -7   1  15      488.55      487.23     12.33 o 
  -6   1  15      337.80      325.40      9.16 o 
  -5   1  15        4.62        1.89      3.62 o 
  -4   1  15        0.20       -1.56      3.01 o 
  -3   1  15       21.24       17.22      3.05 o 
  -2   1  15       34.80       38.04      3.18 o 
  -1   1  15        2.76        2.05      2.47 o 
   0   1  15     1137.57      981.47     12.07 o 
   1   1  15       45.45       30.30      3.53 o 
   2   1  15      648.48      625.17      9.74 o 
   3   1  15      769.56      783.33     11.94 o 
   4   1  15        0.29        6.78      3.80 o 
   5   1  15      256.31      226.47      8.55 o 
   6   1  15      352.14      351.00     11.20 o 
   7   1  15     1215.76     1130.23     24.20 o 
   8   1  15        6.73       14.60      9.86 o 
   9   1  15        3.05      -11.66     11.66 o 
  10   1  15       22.35       36.33     19.53 o 
  11   1  15       40.14       81.24     18.58 o 
  12   1  15       50.12       75.18     20.44 o 
  13   1  15       24.80       31.06     34.21 o 
 -12   2  15       50.90       79.32     21.68 o 
 -11   2  15      230.85      241.72     19.73 o 
 -10   2  15      815.81      869.48     29.65 o 
  -9   2  15      329.26      349.93     16.06 o 
  -8   2  15       51.68       61.72      9.29 o 
  -7   2  15        2.12       -0.61      6.84 o 
  -6   2  15      254.99      286.70     10.28 o 
  -5   2  15       65.82       68.66      6.13 o 
  -4   2  15      170.53      154.35      5.88 o 
  -3   2  15      972.03      926.89     12.24 o 
  -2   2  15      200.22      180.87      6.97 o 
  -1   2  15      311.09      285.68      7.15 o 
   0   2  15      357.71      328.95      8.20 o 
   1   2  15       96.28      113.97      4.36 o 
   2   2  15       27.74       31.56      3.68 o 
   3   2  15     1391.09     1273.99     15.76 o 
   4   2  15     1117.04     1032.05     15.13 o 
   5   2  15      454.79      402.88     11.09 o 
   6   2  15       99.47      107.48      7.61 o 
   7   2  15        8.31        8.99      7.72 o 
   8   2  15      119.49      128.06     13.06 o 
   9   2  15        5.95        9.76     11.97 o 
  10   2  15      246.30      227.22     17.89 o 
  11   2  15        0.03      -13.13     23.38 o 
  12   2  15       94.03      103.86     25.08 o 
 -12   3  15       26.49       61.92     35.42 o 
 -11   3  15       80.30       57.06     27.16 o 
 -10   3  15        1.27       27.75     15.30 o 
  -9   3  15       12.53       33.01     12.72 o 
  -8   3  15        3.55       10.24      8.70 o 
  -7   3  15      393.70      331.28     13.02 o 
  -6   3  15       38.88       45.40      5.89 o 
  -5   3  15      148.21      164.01      9.84 o 
  -4   3  15        1.15        0.63      6.16 o 
  -3   3  15       43.00       53.06      5.57 o 
  -2   3  15       60.46       58.40      6.43 o 
  -1   3  15      573.35      512.77     10.96 o 
   0   3  15      359.23      420.70     12.27 o 
   1   3  15      476.90      481.42     12.17 o 
   2   3  15       29.10       24.16      5.14 o 
   3   3  15       89.18       95.64      6.21 o 
   4   3  15        0.50       -2.95      6.77 o 
   5   3  15      149.49       99.86     11.47 o 
   6   3  15      230.29      242.16     13.94 o 
   7   3  15      153.52      140.96     14.08 o 
   8   3  15       23.86       22.52     12.56 o 
   9   3  15       15.05       -1.05     13.81 o 
  10   3  15        2.91        6.68     21.11 o 
  11   3  15        5.32      -25.69     25.69 o 
 -11   4  15       71.58       46.97     34.62 o 
 -10   4  15      115.31       88.96     26.12 o 
  -9   4  15      142.12      183.91     23.01 o 
  -8   4  15        4.02       18.98     17.78 o 
  -7   4  15        0.07      -12.41     12.41 o 
  -6   4  15       44.07       30.67     10.64 o 
  -5   4  15       86.50      102.91     10.36 o 
  -4   4  15       23.65       23.98      9.82 o 
  -3   4  15      195.10      200.34      8.63 o 
  -2   4  15        2.02       -0.46      5.24 o 
  -1   4  15       41.07       33.28      6.40 o 
   0   4  15       74.51       87.73      7.72 o 
   1   4  15       16.49       19.58      7.05 o 
   2   4  15        0.66       -8.65      8.93 o 
   3   4  15        7.48        2.22      6.41 o 
   4   4  15      180.61      153.60     11.84 o 
   5   4  15       12.63       22.02      9.44 o 
   6   4  15       22.83       17.92      9.95 o 
   7   4  15       36.72       79.96     17.48 o 
   8   4  15      334.05      384.95     30.04 o 
   9   4  15       83.69      116.34     23.71 o 
  10   4  15      108.25      136.92     28.24 o 
  -9   5  15        0.57       37.58     29.58 o 
  -8   5  15       98.51      157.87     28.59 o 
  -7   5  15      334.04      412.45     41.80 o 
  -6   5  15      864.39      891.80     37.55 o 
  -5   5  15      418.21      417.38     22.36 o 
  -4   5  15       54.99       82.22     12.87 o 
  -3   5  15      107.27      145.05     13.30 o 
  -2   5  15       10.20       16.30      8.61 o 
  -1   5  15      149.26      169.09     12.51 o 
   0   5  15      134.74      141.75      9.44 o 
   1   5  15      250.93      273.17     12.24 o 
   2   5  15      203.52      191.68     16.93 o 
   3   5  15      229.86      219.36     11.87 o 
   4   5  15        4.27        6.50     12.55 o 
   5   5  15       36.85       28.52     14.91 o 
   6   5  15      237.70      265.31     20.00 o 
   7   5  15      543.97      685.74     38.37 o 
   8   5  15       60.37      139.04     51.38 o 
   9   5  15        3.31       77.02     87.87 o 
  -6   6  15       84.02      127.30     37.99 o 
  -5   6  15        6.86       60.17     29.46 o 
  -4   6  15        0.68      -24.67     24.67 o 
  -3   6  15       22.40      -22.89     54.25 o 
  -2   6  15       20.21       34.92     28.36 o 
  -1   6  15       28.81        4.01     18.14 o 
   0   6  15        8.69       10.02     18.06 o 
   1   6  15       40.86        8.49     19.23 o 
   2   6  15        0.14      -16.91     19.32 o 
   3   6  15        8.81       15.06     22.73 o 
   4   6  15        0.15       16.01     21.64 o 
   5   6  15       25.39       11.81     23.35 o 
   6   6  15      236.49      229.39     37.69 o 
 -13   0  16        0.00      -48.43     48.43 o 
 -12   0  16       38.94       39.78     24.33 o 
 -11   0  16      501.94      486.84     27.75 o 
 -10   0  16      696.08      668.34     27.33 o 
  -9   0  16       26.21       22.95     20.83 o 
  -8   0  16     2634.71     2477.71     50.43 o 
  -7   0  16      385.28      375.29     16.85 o 
  -6   0  16      452.27      441.11     15.58 o 
  -5   0  16      786.24      713.50     16.52 o 
  -4   0  16      218.05      239.53     10.25 o 
  -3   0  16     2402.30     2517.81     36.70 o 
  -2   0  16     4743.56     4745.69     63.03 o 
  -1   0  16     1037.29      954.49     17.32 o 
   0   0  16     1203.90     1049.35     18.93 o 
   1   0  16      317.82      265.82      9.02 o 
   2   0  16      193.45      270.78      9.78 o 
   3   0  16     1921.07     1939.50     33.29 o 
   4   0  16     1294.46     1251.47     25.10 o 
   5   0  16       16.28       16.74      7.41 o 
   6   0  16     1869.34     1719.48     44.49 o 
   7   0  16       96.01       98.33     15.06 o 
   8   0  16      432.40      451.63     42.25 o 
   9   0  16     1941.51     1768.35     67.17 o 
  10   0  16       88.14      129.04     22.85 o 
  11   0  16      150.10      128.31     32.24 o 
  12   0  16       22.48        5.83     27.86 o 
  13   0  16       84.98      107.23     51.42 o 
 -13   1  16      114.06      121.20     33.58 o 
 -12   1  16      245.65      243.99     23.89 o 
 -11   1  16      530.27      543.95     27.65 o 
 -10   1  16       32.84       43.49     12.78 o 
  -9   1  16      156.13      162.21     10.83 o 
  -8   1  16       63.61       61.43      7.73 o 
  -7   1  16        0.30       17.04      5.94 o 
  -6   1  16        2.45       -1.89      4.33 o 
  -5   1  16       39.81       34.68      4.08 o 
  -4   1  16      828.35      776.78     11.32 o 
  -3   1  16       43.84       51.07      3.79 o 
  -2   1  16      502.69      489.53      8.32 o 
  -1   1  16      185.43      175.31      5.63 o 
   0   1  16       20.02       23.60      3.30 o 
   1   1  16     1049.67     1019.82     13.32 o 
   2   1  16      120.82      151.98      5.88 o 
   3   1  16      191.94      145.78      5.69 o 
   4   1  16       13.65       19.23      4.77 o 
   5   1  16       15.57        6.43      4.78 o 
   6   1  16      264.67      263.64     15.12 o 
   7   1  16      721.07      697.98     18.72 o 
   8   1  16        1.75      -14.07     14.07 o 
   9   1  16       68.64       60.75     13.58 o 
  10   1  16      457.67      463.22     24.54 o 
  11   1  16      100.55      105.05     18.43 o 
  12   1  16        1.14       11.74     20.72 o 
 -12   2  16        4.29       18.71     21.69 o 
 -11   2  16        3.83        7.25     17.68 o 
 -10   2  16      170.58      204.21     18.30 o 
  -9   2  16       25.38       37.70     10.71 o 
  -8   2  16       55.40       48.99      9.94 o 
  -7   2  16        0.01        5.35      7.68 o 
  -6   2  16      441.25      400.08     12.08 o 
  -5   2  16      117.93      116.56      6.06 o 
  -4   2  16       35.36       33.91      4.30 o 
  -3   2  16       19.82       26.09      3.71 o 
  -2   2  16      291.25      270.57      6.84 o 
  -1   2  16        5.78        7.40      3.31 o 
   0   2  16      201.47      222.74      8.15 o 
   1   2  16        7.66       -3.30      3.30 o 
   2   2  16        2.18        2.86      3.19 o 
   3   2  16        9.90        6.37      3.74 o 
   4   2  16      310.62      251.47      8.17 o 
   5   2  16       15.50       20.78      5.75 o 
   6   2  16      133.34      124.14     12.83 o 
   7   2  16       62.24       48.73     10.30 o 
   8   2  16       14.05        2.97     19.07 o 
   9   2  16       69.56       70.14     13.56 o 
  10   2  16      102.46      119.31     18.12 o 
  11   2  16        2.96       12.82     23.43 o 
  12   2  16       15.28       32.12     25.13 o 
 -12   3  16      372.20      419.13     54.18 o 
 -11   3  16       37.19       64.00     29.08 o 
 -10   3  16       85.48       76.44     17.18 o 
  -9   3  16       26.10       32.73     16.63 o 
  -8   3  16        4.19       -0.24      9.08 o 
  -7   3  16      295.65      282.49     12.77 o 
  -6   3  16        6.91        9.63      5.45 o 
  -5   3  16        1.65        7.54      8.53 o 
  -4   3  16      158.56      156.77      9.32 o 
  -3   3  16     1176.27     1115.47     18.00 o 
  -2   3  16      138.65      134.77      7.47 o 
  -1   3  16     1130.61     1020.89     16.02 o 
   0   3  16     4660.53     4597.58     47.12 o 
   1   3  16     1978.57     1908.60     25.01 o 
   2   3  16      264.13      246.49      9.21 o 
   3   3  16      438.81      388.46     11.33 o 
   4   3  16      184.27      194.16     11.52 o 
   5   3  16       38.46       25.16      7.55 o 
   6   3  16      538.39      504.64     23.84 o 
   7   3  16       49.90       65.37     18.22 o 
   8   3  16       47.25       55.88     15.80 o 
   9   3  16      304.21      299.48     20.86 o 
  10   3  16       90.77      128.37     26.17 o 
  11   3  16      256.49      263.87     35.44 o 
 -10   4  16      247.41      249.00     28.16 o 
  -9   4  16        3.27       10.05     21.47 o 
  -8   4  16      180.63      216.32     24.13 o 
  -7   4  16       41.15        5.48     17.64 o 
  -6   4  16      131.69      160.92     16.34 o 
  -5   4  16       11.55        0.77     10.65 o 
  -4   4  16       10.51       19.04      9.59 o 
  -3   4  16       44.86       52.44      6.90 o 
  -2   4  16      321.94      307.11     15.04 o 
  -1   4  16      540.51      522.42     13.57 o 
   0   4  16      173.18      162.24      8.54 o 
   1   4  16       26.86       38.02      8.70 o 
   2   4  16       19.62       17.51      7.04 o 
   3   4  16        9.03       12.19      8.66 o 
   4   4  16       37.41       31.14     12.52 o 
   5   4  16       18.79       24.55     14.10 o 
   6   4  16       68.44       39.30     11.58 o 
   7   4  16      383.65      402.37     28.53 o 
   8   4  16       85.93      106.64     25.99 o 
   9   4  16      109.80      171.26     25.61 o 
  10   4  16       48.46       95.29     35.64 o 
  -9   5  16      230.73      183.13     39.61 o 
  -8   5  16      174.97      171.05     28.27 o 
  -7   5  16        2.62       44.83     28.96 o 
  -6   5  16        0.01       11.77     17.07 o 
  -5   5  16        7.72       14.08     21.75 o 
  -4   5  16       11.31       16.14     14.40 o 
  -3   5  16      121.37      125.10     12.99 o 
  -2   5  16       50.17       62.65     10.08 o 
  -1   5  16       40.60       45.73      8.26 o 
   0   5  16        9.91        7.69      8.78 o 
   1   5  16      109.80      121.37     12.32 o 
   2   5  16       89.69       75.89      9.87 o 
   3   5  16        1.57       34.41     14.36 o 
   4   5  16       19.55       22.33     13.30 o 
   5   5  16        2.97       -1.65     14.78 o 
   6   5  16        0.03       -3.63     21.18 o 
   7   5  16      179.98      225.59     26.32 o 
   8   5  16       78.72      121.98     35.96 o 
  -6   6  16      147.75      157.85     47.83 o 
  -5   6  16       12.98       87.63     59.87 o 
  -4   6  16        3.74      -11.76     45.05 o 
  -3   6  16      103.81       67.67     55.64 o 
  -2   6  16      285.22      312.69     31.00 o 
  -1   6  16       10.36       -3.45     28.88 o 
   0   6  16       23.51       29.34     21.58 o 
   1   6  16      192.21      199.66     22.53 o 
   2   6  16       69.29       72.32     20.75 o 
   3   6  16       17.55        1.96     20.68 o 
   4   6  16        0.10       -8.37     21.51 o 
   5   6  16       13.47       13.36     24.39 o 
   6   6  16      201.12      215.45     62.19 o 
 -12   1  17       23.57       15.19     21.18 o 
 -11   1  17       82.09       79.92     25.81 o 
 -10   1  17      153.79      170.94     23.66 o 
  -9   1  17      194.88      185.52     11.70 o 
  -8   1  17      386.32      369.45     23.30 o 
  -7   1  17      411.99      399.33     13.57 o 
  -6   1  17       40.00       30.68      5.07 o 
  -5   1  17       34.50       28.31      4.36 o 
  -4   1  17      266.65      274.43      7.56 o 
  -3   1  17     1346.28     1240.53     15.14 o 
  -2   1  17       28.75       22.55      3.40 o 
  -1   1  17       84.83       75.88      4.25 o 
   0   1  17       21.62       18.94      3.45 o 
   1   1  17       18.38       28.65      3.65 o 
   2   1  17      217.35      209.20      6.63 o 
   3   1  17      220.50      197.67      6.80 o 
   4   1  17       40.89       30.17      5.19 o 
   5   1  17       47.35       57.97      6.22 o 
   6   1  17      727.93      692.24     18.12 o 
   7   1  17      526.02      566.42     19.78 o 
   8   1  17      220.85      258.80     16.27 o 
   9   1  17        0.35       -2.51     13.17 o 
  10   1  17       57.69       57.54     17.00 o 
  11   1  17       26.90       41.89     19.56 o 
  12   1  17        4.36       -5.42     23.03 o 
 -12   2  17        0.22       -4.21     22.97 o 
 -11   2  17       23.29       32.43     18.84 o 
 -10   2  17        3.35       13.25     18.76 o 
  -9   2  17      102.69       90.17     13.10 o 
  -8   2  17      100.15      119.48     11.88 o 
  -7   2  17      274.09      308.74     15.60 o 
  -6   2  17      644.32      644.08     15.69 o 
  -5   2  17      124.74      133.22      6.66 o 
  -4   2  17      155.12      149.66      6.67 o 
  -3   2  17        6.72       12.15      3.65 o 
  -2   2  17        2.35       10.29      3.49 o 
  -1   2  17      149.85      159.15      5.83 o 
   0   2  17     1325.29     1251.32     15.55 o 
   1   2  17      638.42      580.37      9.43 o 
   2   2  17      577.51      541.39      9.62 o 
   3   2  17      509.00      465.99      9.74 o 
   4   2  17       99.36      112.53      6.14 o 
   5   2  17      329.42      299.28     17.51 o 
   6   2  17       36.24       21.77      8.03 o 
   7   2  17      104.59      102.64     11.85 o 
   8   2  17       52.88       39.47     12.84 o 
   9   2  17      325.86      311.70     19.83 o 
  10   2  17      171.68      267.13     21.59 o 
  11   2  17        5.15      -16.43     26.25 o 
  12   2  17       43.47       51.55     25.92 o 
 -11   3  17        7.42       26.03     25.83 o 
 -10   3  17       65.52       65.98     16.99 o 
  -9   3  17        5.30       48.59     14.19 o 
  -8   3  17       31.82       18.40     15.06 o 
  -7   3  17       10.84       11.85      7.75 o 
  -6   3  17       37.59       35.29      8.67 o 
  -5   3  17       40.39       32.91      9.39 o 
  -4   3  17      427.95      421.27     12.31 o 
  -3   3  17      258.65      253.34      9.27 o 
  -2   3  17        6.69       21.47      5.64 o 
  -1   3  17       10.36       12.38      7.08 o 
   0   3  17       47.78       62.43      6.00 o 
   1   3  17       50.11       63.99      6.23 o 
   2   3  17      427.10      424.39     17.19 o 
   3   3  17      144.80      120.26      8.52 o 
   4   3  17        0.81       -0.67      7.06 o 
   5   3  17       11.07        4.77      8.17 o 
   6   3  17       51.50       49.47     12.32 o 
   7   3  17       14.13       14.26     15.45 o 
   8   3  17        3.73       14.76     20.01 o 
   9   3  17       22.34       65.84     22.22 o 
  10   3  17        3.63        4.82     23.74 o 
  11   3  17        8.06      -28.19     28.19 o 
 -10   4  17      100.58      119.20     27.87 o 
  -9   4  17       79.67      119.73     23.21 o 
  -8   4  17       71.37       79.74     20.27 o 
  -7   4  17       37.22       43.05     15.65 o 
  -6   4  17      269.85      256.20     16.65 o 
  -5   4  17      188.89      182.18     13.36 o 
  -4   4  17      106.74       93.20     12.31 o 
  -3   4  17       49.86       45.46      7.53 o 
  -2   4  17        1.93        9.06      7.62 o 
  -1   4  17        6.50       10.92      7.01 o 
   0   4  17      147.46      165.28     10.65 o 
   1   4  17        4.31       -6.90      6.90 o 
   2   4  17        2.92        1.94      7.72 o 
   3   4  17       10.24        9.09      8.66 o 
   4   4  17       95.72       82.86     10.95 o 
   5   4  17      115.97      138.01     12.84 o 
   6   4  17        5.20      -11.52     11.52 o 
   7   4  17        0.06       -3.49     28.65 o 
   8   4  17        1.82       22.76     28.06 o 
   9   4  17      204.42      288.55     29.82 o 
  10   4  17       40.94      101.46     31.06 o 
  -8   5  17        1.88       84.92     28.53 o 
  -7   5  17       19.22       86.97     25.42 o 
  -6   5  17        9.33       36.07     25.73 o 
  -5   5  17        1.46       16.50     16.60 o 
  -4   5  17      311.24      369.05     21.49 o 
  -3   5  17      860.53      939.17     29.70 o 
  -2   5  17      474.21      511.16     17.86 o 
  -1   5  17      265.46      294.01     12.74 o 
   0   5  17       75.51       87.50      9.03 o 
   1   5  17       40.28       37.67     12.14 o 
   2   5  17        7.01       19.35     12.34 o 
   3   5  17       61.34       93.95     14.45 o 
   4   5  17      533.30      530.83     26.38 o 
   5   5  17      303.91      298.00     21.15 o 
   6   5  17      223.07      205.82     21.60 o 
   7   5  17       69.14       86.90     30.52 o 
   8   5  17        2.37      110.11     44.93 o 
  -5   6  17        0.62      -13.66     78.10 o 
  -4   6  17        1.34      -11.45     28.78 o 
  -3   6  17        0.78      -26.82     44.88 o 
  -2   6  17        1.69      -14.61     23.35 o 
  -1   6  17        1.04        2.02     42.86 o 
   0   6  17       56.15       91.19     20.83 o 
   1   6  17       71.98       61.11     26.06 o 
   2   6  17      108.51      116.09     22.91 o 
   3   6  17       66.13       70.60     33.66 o 
   4   6  17       17.62        5.38     23.41 o 
   5   6  17       90.36       75.93     29.16 o 
 -12   0  18      204.77      159.58     37.44 o 
 -11   0  18       38.92       35.33     21.01 o 
 -10   0  18      538.15      539.54     29.52 o 
  -9   0  18        1.76       -1.62     13.60 o 
  -8   0  18      190.45      188.20     15.68 o 
  -7   0  18       18.63       10.13     11.90 o 
  -6   0  18     1386.98     1320.01     27.77 o 
  -5   0  18      137.18      127.60      9.71 o 
  -4   0  18       70.27       69.49      9.73 o 
  -3   0  18      964.95      921.60     18.52 o 
  -2   0  18     1226.75     1198.61     21.42 o 
  -1   0  18      669.65      617.02     14.32 o 
   0   0  18        7.03       18.11      4.76 o 
   1   0  18      214.50      211.49      8.48 o 
   2   0  18      279.98      292.61     11.43 o 
   3   0  18     2661.11     2610.61     43.20 o 
   4   0  18      404.88      395.89     17.81 o 
   5   0  18      764.19      708.51     34.64 o 
   6   0  18      181.64      210.87     17.74 o 
   7   0  18     2613.99     2467.72     72.59 o 
   8   0  18      225.06      189.46     26.58 o 
   9   0  18        1.14       12.91     22.32 o 
  10   0  18        0.42      -12.55     35.08 o 
  11   0  18       32.69       34.66     30.06 o 
  12   0  18       58.07       14.44     31.15 o 
 -12   1  18        2.54      -18.92     21.95 o 
 -11   1  18       60.44       28.45     21.92 o 
 -10   1  18      148.98      165.35     17.71 o 
  -9   1  18       36.96       22.85     13.59 o 
  -8   1  18     1295.08     1207.52     32.08 o 
  -7   1  18     1224.70     1193.54     21.60 o 
  -6   1  18      114.22      101.53      8.60 o 
  -5   1  18        6.45        7.60      4.42 o 
  -4   1  18        0.02       -4.19      4.19 o 
  -3   1  18      116.23      113.93      5.30 o 
  -2   1  18      680.31      681.15     10.67 o 
  -1   1  18      128.47      146.54      5.64 o 
   0   1  18      288.35      265.32      7.10 o 
   1   1  18     1019.34     1023.87     14.07 o 
   2   1  18        5.79       17.62      4.01 o 
   3   1  18      358.01      342.32      9.38 o 
   4   1  18       16.90        8.02      5.00 o 
   5   1  18      160.33      170.65      9.32 o 
   6   1  18       66.63       74.75      9.77 o 
   7   1  18      200.79      225.53     16.32 o 
   8   1  18      240.43      240.10     15.60 o 
   9   1  18       54.04       37.57     15.46 o 
  10   1  18      118.00      109.62     18.38 o 
  11   1  18       30.69       53.87     20.63 o 
  12   1  18       10.42       33.12     28.23 o 
 -12   2  18        0.40        4.65     24.24 o 
 -11   2  18      168.93      179.64     23.10 o 
 -10   2  18      340.36      364.28     27.02 o 
  -9   2  18       31.21       55.45     13.03 o 
  -8   2  18        0.87        2.20      9.77 o 
  -7   2  18        0.36       -3.82      9.12 o 
  -6   2  18       23.61       20.49      7.34 o 
  -5   2  18      302.52      257.09      9.37 o 
  -4   2  18      259.67      226.22      8.47 o 
  -3   2  18      347.59      316.70     10.22 o 
  -2   2  18       57.63       58.17      4.88 o 
  -1   2  18       78.20       98.02      5.14 o 
   0   2  18      118.07      134.00      6.03 o 
   1   2  18     1447.00     1338.00     16.96 o 
   2   2  18       30.88       22.93      5.28 o 
   3   2  18        1.65       -0.60      4.37 o 
   4   2  18        5.11        3.53      4.95 o 
   5   2  18      211.70      222.87     16.05 o 
   6   2  18        2.83       -6.68     10.01 o 
   7   2  18        0.83       12.44     10.87 o 
   8   2  18        8.21       20.11     12.40 o 
   9   2  18       36.75       26.11     16.52 o 
  10   2  18        8.82       15.11     18.08 o 
  11   2  18       39.28       21.89     22.67 o 
 -11   3  18       71.31       40.53     26.91 o 
 -10   3  18       43.19       48.61     22.98 o 
  -9   3  18      637.69      645.90     27.76 o 
  -8   3  18      395.43      404.14     27.80 o 
  -7   3  18      845.28      738.96     30.70 o 
  -6   3  18       35.65       44.28      7.96 o 
  -5   3  18        5.17       10.59     11.28 o 
  -4   3  18       15.69       16.70      6.41 o 
  -3   3  18      279.94      270.66     10.77 o 
  -2   3  18       62.60       72.77      6.91 o 
  -1   3  18      435.31      404.19     12.26 o 
   0   3  18     2480.75     2411.85     28.65 o 
   1   3  18      625.53      610.12     14.02 o 
   2   3  18     1050.17      941.93     20.76 o 
   3   3  18        9.30        8.21      6.11 o 
   4   3  18       90.75       74.67     13.44 o 
   5   3  18      507.43      451.81     17.86 o 
   6   3  18        0.12        8.47     14.25 o 
   7   3  18      104.36      132.73     18.84 o 
   8   3  18       32.95       19.16     25.91 o 
   9   3  18      243.78      259.98     26.17 o 
  10   3  18      147.65      147.80     28.15 o 
  11   3  18       89.33       50.59     40.91 o 
 -10   4  18      149.63      174.61     31.02 o 
  -9   4  18        6.81       63.97     29.36 o 
  -8   4  18        9.35       -4.27     29.09 o 
  -7   4  18      109.99      176.70     23.80 o 
  -6   4  18       66.37       81.84     16.21 o 
  -5   4  18      250.07      247.51     15.13 o 
  -4   4  18      381.55      406.01     18.97 o 
  -3   4  18      140.73      140.76      8.72 o 
  -2   4  18      117.02      139.91     14.37 o 
  -1   4  18      140.68      160.86      9.33 o 
   0   4  18       21.58       18.91      7.35 o 
   1   4  18      190.97      189.49      9.77 o 
   2   4  18      139.30      144.62     12.03 o 
   3   4  18      392.03      354.81     14.19 o 
   4   4  18      245.91      265.75     16.92 o 
   5   4  18       37.27       43.97     12.07 o 
   6   4  18        0.03        0.32     14.67 o 
   7   4  18        4.42       15.97     25.83 o 
   8   4  18        0.10       23.46     23.90 o 
   9   4  18       67.71      156.44     29.08 o 
  -8   5  18       83.94       74.73     37.52 o 
  -7   5  18       43.14       87.76     28.83 o 
  -6   5  18       34.21       59.53     38.22 o 
  -5   5  18        5.17      -11.82     17.48 o 
  -4   5  18       57.48       55.93     16.93 o 
  -3   5  18      120.14      136.84     19.13 o 
  -2   5  18       95.31       86.39     13.37 o 
  -1   5  18        1.81       -1.79     12.17 o 
   0   5  18       11.73       30.77     11.42 o 
   1   5  18       10.85        0.55     16.42 o 
   2   5  18      181.76      192.50     16.97 o 
   3   5  18        0.67        8.78     13.93 o 
   4   5  18       31.39       40.03     15.90 o 
   5   5  18        0.32       -2.38     16.79 o 
   6   5  18       14.20       11.56     21.72 o 
   7   5  18       44.92       20.52     53.13 o 
   8   5  18      549.79      655.30     66.24 o 
  -5   6  18      234.58      257.51     49.03 o 
  -4   6  18       22.60       27.38     32.10 o 
  -3   6  18      157.77      116.07     40.43 o 
  -2   6  18      145.04      124.34     28.94 o 
  -1   6  18        1.95       38.96     24.08 o 
   0   6  18        0.00       26.05     24.78 o 
   1   6  18       16.00       27.96     22.07 o 
   2   6  18        1.72        1.29     20.81 o 
   3   6  18      230.10      208.51     52.65 o 
   4   6  18      102.08      113.86     36.73 o 
   5   6  18      186.29      176.59    147.49 o 
 -12   1  19       30.69       49.03     22.62 o 
 -11   1  19       40.29       58.79     19.42 o 
 -10   1  19        8.32       30.10     15.94 o 
  -9   1  19       18.59       -4.21      9.84 o 
  -8   1  19      154.33      168.95     11.41 o 
  -7   1  19      313.05      317.48     16.73 o 
  -6   1  19     1756.27     1668.16     23.57 o 
  -5   1  19      455.14      440.91     11.07 o 
  -4   1  19     1026.48      956.09     14.38 o 
  -3   1  19      265.82      244.79      8.39 o 
  -2   1  19        2.36        3.09      4.01 o 
  -1   1  19       19.94       16.29      4.01 o 
   0   1  19       44.20       38.88      4.30 o 
   1   1  19        7.06        6.49      4.02 o 
   2   1  19      118.98      110.44      6.49 o 
   3   1  19      125.27      123.32      6.77 o 
   4   1  19      163.19      154.91     12.19 o 
   5   1  19      274.80      272.52     16.54 o 
   6   1  19        5.52        7.30      9.47 o 
   7   1  19       19.25       14.26     13.58 o 
   8   1  19        5.37        8.72     13.04 o 
   9   1  19       72.60       51.85     20.43 o 
  10   1  19       75.15      110.46     19.51 o 
  11   1  19      133.16      162.20     23.67 o 
  12   1  19       16.57       31.55     30.47 o 
 -12   2  19      119.38       32.69     73.74 o 
 -11   2  19        2.42      -14.52     21.26 o 
 -10   2  19      188.35      200.24     20.63 o 
  -9   2  19      456.35      465.40     40.44 o 
  -8   2  19      318.41      322.33     18.45 o 
  -7   2  19      123.30      134.15     13.01 o 
  -6   2  19       64.21       64.09      9.89 o 
  -5   2  19      134.76      118.39      7.41 o 
  -4   2  19       63.84       64.01      7.57 o 
  -3   2  19      381.10      357.48     14.84 o 
  -2   2  19       13.90       16.21      5.04 o 
  -1   2  19      711.98      684.45     11.90 o 
   0   2  19       98.86      112.64      8.01 o 
   1   2  19       19.23       31.81      4.47 o 
   2   2  19      108.81      107.75      5.83 o 
   3   2  19       90.78       81.98      6.20 o 
   4   2  19      130.07      115.11      7.62 o 
   5   2  19       22.15       29.24      8.50 o 
   6   2  19      324.47      295.85     16.89 o 
   7   2  19      141.96      178.52     14.07 o 
   8   2  19      112.14      155.12     15.47 o 
   9   2  19       10.54        4.55     20.17 o 
  10   2  19       55.32       23.13     23.26 o 
  11   2  19       88.77       52.65     25.88 o 
 -11   3  19       56.43       80.07     37.44 o 
 -10   3  19       29.26       52.18     24.42 o 
  -9   3  19       46.00       51.81     30.63 o 
  -8   3  19       24.39        8.28     19.17 o 
  -7   3  19        3.89       25.83     11.69 o 
  -6   3  19        4.93       21.28     14.81 o 
  -5   3  19      115.00      130.45     14.26 o 
  -4   3  19      543.23      508.25     15.84 o 
  -3   3  19      156.76      149.81      8.95 o 
  -2   3  19       18.85       19.67      6.81 o 
  -1   3  19      113.44      118.16      7.97 o 
   0   3  19      239.78      249.13     10.44 o 
   1   3  19        0.18        3.52      7.22 o 
   2   3  19      260.31      262.54     10.94 o 
   3   3  19       20.31       21.08      6.90 o 
   4   3  19        7.86       13.02     10.50 o 
   5   3  19       40.61       52.97     12.35 o 
   6   3  19      165.50      217.19     21.29 o 
   7   3  19       27.97       20.84     18.44 o 
   8   3  19        0.55       -9.39     20.35 o 
   9   3  19       48.90       74.73     25.09 o 
  10   3  19       64.44       63.68     30.31 o 
  -9   4  19      749.01      785.29     44.92 o 
  -8   4  19      166.46      187.37     36.95 o 
  -7   4  19       32.41       44.67     17.86 o 
  -6   4  19        4.73      -10.82     24.00 o 
  -5   4  19        0.22        3.34     12.55 o 
  -4   4  19      279.49      296.11     16.20 o 
  -3   4  19      179.20      178.64     10.77 o 
  -2   4  19       88.84       95.33      9.57 o 
  -1   4  19      215.87      209.10     11.43 o 
   0   4  19      295.18      302.67     13.24 o 
   1   4  19       81.49       74.44      9.40 o 
   2   4  19      258.34      241.66     12.01 o 
   3   4  19        0.71       -0.51      9.67 o 
   4   4  19       12.59        0.90     10.98 o 
   5   4  19        2.47        2.40     16.13 o 
   6   4  19        0.43       32.45     15.83 o 
   7   4  19       23.17       96.11     27.06 o 
   8   4  19       65.47      113.86     27.47 o 
   9   4  19        2.77        5.41     29.73 o 
  -8   5  19       69.73       89.69     60.19 o 
  -7   5  19       27.71       15.43     27.27 o 
  -6   5  19       75.56      105.23     47.64 o 
  -5   5  19       99.33      102.27     20.72 o 
  -4   5  19      211.48      231.98     20.64 o 
  -3   5  19      108.09      102.03     17.67 o 
  -2   5  19        0.12       13.75     12.97 o 
  -1   5  19       25.47       17.65     13.99 o 
   0   5  19       51.80       78.06     16.99 o 
   1   5  19       46.29       34.88     12.88 o 
   2   5  19       20.03       16.37     14.73 o 
   3   5  19      104.53       76.31     16.10 o 
   4   5  19      158.65      144.82     19.00 o 
   5   5  19      115.79      148.35     21.47 o 
   6   5  19       41.25       63.30     21.35 o 
   7   5  19      153.06      162.27     34.53 o 
  -4   6  19       24.66       41.95     34.10 o 
  -3   6  19       23.91      -33.42     43.31 o 
  -2   6  19       70.74       68.13     50.46 o 
  -1   6  19        2.44       38.54     27.46 o 
   0   6  19       34.09       50.87     27.25 o 
   1   6  19       39.00       48.79     33.47 o 
   2   6  19        3.62      -15.61     22.21 o 
   3   6  19       46.79        9.42     24.51 o 
   4   6  19        9.39       54.69     48.28 o 
 -12   0  20      294.27      249.39     72.15 o 
 -11   0  20      132.85      115.51     65.97 o 
 -10   0  20        4.72       -8.37     20.95 o 
  -9   0  20      568.25      560.35     41.48 o 
  -8   0  20        1.44       21.17     13.50 o 
  -7   0  20        0.66       -6.91     10.43 o 
  -6   0  20        0.14      -10.44     10.44 o 
  -5   0  20       45.27       51.93      9.62 o 
  -4   0  20        4.84       -0.68      6.68 o 
  -3   0  20        3.19        2.25      7.01 o 
  -2   0  20      174.64      168.89      9.25 o 
  -1   0  20      123.61      129.52      8.28 o 
   0   0  20     1197.04     1117.41     21.36 o 
   1   0  20       44.83       61.63      6.51 o 
   2   0  20     1158.17     1038.27     23.31 o 
   3   0  20      436.67      465.67     16.97 o 
   4   0  20       30.40       31.76      9.99 o 
   5   0  20      130.10      129.86     16.39 o 
   6   0  20       69.52       52.69     18.02 o 
   7   0  20     2039.97     1909.91    137.72 o 
   8   0  20      262.91      262.81     45.64 o 
   9   0  20       12.28       -8.17     24.48 o 
  10   0  20       29.90       74.90     30.90 o 
  11   0  20        8.77       51.61     30.53 o 
  12   0  20        0.10      -35.91     73.35 o 
 -12   1  20        0.10        3.51     29.14 o 
 -11   1  20        4.54       -0.31     20.47 o 
 -10   1  20      698.20      752.87     32.84 o 
  -9   1  20        1.22       -5.22     10.44 o 
  -8   1  20      582.60      606.50     19.18 o 
  -7   1  20       33.27       30.82      8.13 o 
  -6   1  20        1.07        2.22      6.56 o 
  -5   1  20       31.22       42.41      5.88 o 
  -4   1  20      387.79      392.07     10.61 o 
  -3   1  20      846.20      783.54     13.12 o 
  -2   1  20        0.12        1.04      4.39 o 
  -1   1  20      154.36      146.31      6.79 o 
   0   1  20       27.19       21.47      4.31 o 
   1   1  20       58.27       62.32      5.45 o 
   2   1  20       36.10       38.78      5.29 o 
   3   1  20      361.00      350.38     10.85 o 
   4   1  20      120.46       93.93      9.13 o 
   5   1  20      242.97      231.28     15.55 o 
   6   1  20        0.57        6.85     14.33 o 
   7   1  20       77.78       87.06     14.12 o 
   8   1  20      661.39      653.53     51.00 o 
   9   1  20        8.34       15.88     16.28 o 
  10   1  20        0.14       21.00     23.60 o 
  11   1  20       27.37       58.59     24.02 o 
 -11   2  20       11.98       37.12     21.58 o 
 -10   2  20        8.75       23.28     18.10 o 
  -9   2  20       17.00       16.48     15.43 o 
  -8   2  20        9.25       28.99     12.06 o 
  -7   2  20       80.82       74.36     11.15 o 
  -6   2  20       92.68       92.88     10.61 o 
  -5   2  20        1.69       -4.06      9.02 o 
  -4   2  20       70.84       58.87      7.26 o 
  -3   2  20       44.95       47.50      6.44 o 
  -2   2  20      217.40      208.59      7.82 o 
  -1   2  20     1568.42     1478.89     19.39 o 
   0   2  20      341.10      321.27      9.29 o 
   1   2  20      172.07      178.42      7.15 o 
   2   2  20       37.06       34.47      5.31 o 
   3   2  20       23.01        8.51      5.38 o 
   4   2  20       62.60       64.10      7.86 o 
   5   2  20      554.90      472.46     23.14 o 
   6   2  20        2.08       -1.32     10.68 o 
   7   2  20        0.01        4.67     12.23 o 
   8   2  20       57.97       77.54     15.56 o 
   9   2  20       91.55       80.31     19.34 o 
  10   2  20       20.56       25.99     19.96 o 
  11   2  20      151.14      157.41     31.96 o 
 -10   3  20       27.16       16.76     38.23 o 
  -9   3  20      270.65      244.82     26.70 o 
  -8   3  20       24.20        1.67     18.12 o 
  -7   3  20       58.54       69.01     14.59 o 
  -6   3  20      589.69      515.17     15.22 o 
  -5   3  20        8.14       13.70     12.97 o 
  -4   3  20       84.69       89.80     10.30 o 
  -3   3  20      118.67      130.16      9.84 o 
  -2   3  20       10.46       13.34      7.15 o 
  -1   3  20       73.36       60.83      8.17 o 
   0   3  20      437.86      401.42     14.08 o 
   1   3  20       51.12       35.03      7.25 o 
   2   3  20      122.07      126.18     14.34 o 
   3   3  20      191.28      183.05     13.69 o 
   4   3  20      553.34      507.40     20.45 o 
   5   3  20      398.99      442.43     20.48 o 
   6   3  20       47.88       74.73     28.10 o 
   7   3  20       70.17       76.92     20.73 o 
   8   3  20      186.19      263.71     26.59 o 
   9   3  20        0.00       16.15     25.68 o 
  10   3  20      260.98      213.69     32.92 o 
  -9   4  20       23.62        9.83     26.91 o 
  -8   4  20        3.00      -23.00     23.00 o 
  -7   4  20      248.24      268.80     25.45 o 
  -6   4  20      280.93      321.98     26.16 o 
  -5   4  20      210.12      244.95     21.50 o 
  -4   4  20      123.71      108.64     15.39 o 
  -3   4  20      206.98      237.63     13.26 o 
  -2   4  20       33.59       28.52     10.19 o 
  -1   4  20      264.59      267.18     12.49 o 
   0   4  20       42.02       52.75      9.20 o 
   1   4  20        4.08       26.78     13.16 o 
   2   4  20        3.89       -1.77      9.24 o 
   3   4  20      102.81      104.65     13.07 o 
   4   4  20        4.13       -4.50     12.86 o 
   5   4  20       71.27       77.80     16.20 o 
   6   4  20      157.88      188.35     19.23 o 
   7   4  20      274.90      352.88     32.56 o 
   8   4  20      171.57      212.04     31.09 o 
   9   4  20       45.21       68.77     32.26 o 
  -7   5  20       70.02       62.74     30.82 o 
  -6   5  20       15.95      -19.20     45.24 o 
  -5   5  20        9.06       16.24     22.25 o 
  -4   5  20       50.47       24.51     18.36 o 
  -3   5  20      128.38      154.76     26.72 o 
  -2   5  20        0.00       44.32     16.51 o 
  -1   5  20       22.75       14.58     17.16 o 
   0   5  20        0.20        5.08     15.75 o 
   1   5  20       78.66       85.16     16.32 o 
   2   5  20       57.81       83.03     18.44 o 
   3   5  20        0.10       17.51     19.48 o 
   4   5  20        4.86       -0.65     17.17 o 
   5   5  20       17.94       35.60     20.00 o 
   6   5  20      427.07      421.25     38.54 o 
   7   5  20        8.39       66.32     37.69 o 
  -3   6  20       49.75       39.27     31.00 o 
  -2   6  20       88.81      107.87     29.38 o 
  -1   6  20       69.93       90.34     29.03 o 
   0   6  20      139.21      166.29     50.61 o 
   1   6  20        0.13      -23.89     26.05 o 
   2   6  20       79.50       99.05     25.64 o 
   3   6  20       28.57       -0.81     24.97 o 
 -11   1  21       20.75       33.64     21.30 o 
 -10   1  21      830.82      815.77     41.39 o 
  -9   1  21       56.67       62.70     11.95 o 
  -8   1  21      308.59      300.91     17.69 o 
  -7   1  21       34.88       26.45      8.52 o 
  -6   1  21       62.47       67.73      8.17 o 
  -5   1  21      113.34      120.38      7.74 o 
  -4   1  21       27.80       28.68      5.53 o 
  -3   1  21      278.91      286.22      9.12 o 
  -2   1  21      864.63      836.35     14.43 o 
  -1   1  21     1073.48     1009.28     15.88 o 
   0   1  21      244.69      222.35      8.19 o 
   1   1  21      552.10      544.77     11.98 o 
   2   1  21      149.95      177.06      8.51 o 
   3   1  21      331.07      325.03     12.53 o 
   4   1  21       27.65       21.61      8.49 o 
   5   1  21        6.83       15.15      9.98 o 
   6   1  21       67.61       79.14     14.74 o 
   7   1  21       58.97      103.72     14.59 o 
   8   1  21      146.64      156.26     18.33 o 
   9   1  21      328.38      381.11     25.51 o 
  10   1  21      235.44      289.72     25.11 o 
  11   1  21       55.58       97.74     24.94 o 
 -11   2  21       98.18      103.73     24.12 o 
 -10   2  21       59.84       63.79     19.85 o 
  -9   2  21        5.22        2.43     16.54 o 
  -8   2  21        7.33       15.71     12.85 o 
  -7   2  21      517.81      508.11     21.27 o 
  -6   2  21        7.55        7.08     10.88 o 
  -5   2  21       72.59       76.12      8.27 o 
  -4   2  21      164.73      179.57     12.44 o 
  -3   2  21       24.41       35.95      6.00 o 
  -2   2  21      399.07      403.94     14.84 o 
  -1   2  21      693.17      668.35     13.32 o 
   0   2  21      387.63      376.23     14.22 o 
   1   2  21      696.44      704.73     13.51 o 
   2   2  21      578.88      539.50     14.63 o 
   3   2  21      559.61      528.89     13.70 o 
   4   2  21      147.20      155.72     10.87 o 
   5   2  21       10.44        9.42     10.52 o 
   6   2  21       57.77       51.32     12.00 o 
   7   2  21      114.59      113.45     21.35 o 
   8   2  21      115.85      130.47     18.35 o 
   9   2  21        1.05      -18.72     18.72 o 
  10   2  21      100.18       73.58     28.39 o 
  11   2  21      158.81       79.80     73.95 o 
 -10   3  21       15.29       30.35     40.15 o 
  -9   3  21       28.07       24.98     26.49 o 
  -8   3  21       32.90       19.09     20.10 o 
  -7   3  21       10.97       26.32     15.60 o 
  -6   3  21        2.49        1.11     17.18 o 
  -5   3  21        3.61      -13.05     16.06 o 
  -4   3  21        4.72       10.06      9.07 o 
  -3   3  21       31.32       34.19     11.50 o 
  -2   3  21      110.66      120.88     12.87 o 
  -1   3  21      273.71      271.38     18.73 o 
   0   3  21      686.24      662.03     19.38 o 
   1   3  21       41.44       39.98     14.86 o 
   2   3  21        0.22       -3.53     14.94 o 
   3   3  21        2.71       19.34     11.05 o 
   4   3  21       18.12       11.14     11.06 o 
   5   3  21       68.90      109.18     15.97 o 
   6   3  21        7.27       -0.34     17.55 o 
   7   3  21        3.06      -20.34     20.34 o 
   8   3  21        2.05        5.00     23.82 o 
   9   3  21       83.66      128.45     28.19 o 
  10   3  21        1.27      -17.25     40.58 o 
  -9   4  21      191.88      149.80     44.74 o 
  -8   4  21        9.18       27.16     28.11 o 
  -7   4  21      196.14      224.80     25.24 o 
  -6   4  21       21.28       16.92     19.50 o 
  -5   4  21        4.58        7.96     20.53 o 
  -4   4  21      222.13      246.70     23.79 o 
  -3   4  21       67.60       91.31     17.25 o 
  -2   4  21      243.80      283.88     23.11 o 
  -1   4  21       43.11       50.63     10.24 o 
   0   4  21      341.47      362.23     15.62 o 
   1   4  21      588.03      562.83     18.69 o 
   2   4  21      110.11      111.37     13.33 o 
   3   4  21       35.89       55.17     12.89 o 
   4   4  21       90.65      104.57     16.49 o 
   5   4  21       70.11       71.37     17.84 o 
   6   4  21        8.65       44.01     48.42 o 
   7   4  21      279.17      374.95     32.16 o 
   8   4  21        7.50       53.58     28.01 o 
  -7   5  21        1.78      -52.22     58.60 o 
  -6   5  21        0.09       19.15     27.16 o 
  -5   5  21        0.28       28.72     31.44 o 
  -4   5  21       46.03       55.30     23.47 o 
  -3   5  21        0.91      -17.78     17.78 o 
  -2   5  21      100.97      149.99     19.79 o 
  -1   5  21      257.74      287.26     36.94 o 
   0   5  21      167.08      177.52     20.83 o 
   1   5  21      144.54      177.94     20.41 o 
   2   5  21       62.42       91.90     17.93 o 
   3   5  21        3.88       -9.30     18.79 o 
   4   5  21        3.83        1.04     31.70 o 
   5   5  21        0.01       22.52     22.43 o 
   6   5  21      141.59      148.34     28.54 o 
  -2   6  21       47.05       63.81     30.22 o 
  -1   6  21       21.55       58.09     29.66 o 
   0   6  21        3.01      -27.96     27.96 o 
   1   6  21       73.80        7.49     28.86 o 
   2   6  21       46.12       46.79     27.74 o 
 -11   0  22      150.65      211.86     67.76 o 
 -10   0  22      167.77      188.20     24.53 o 
  -9   0  22      419.02      358.02     25.89 o 
  -8   0  22      549.48      454.19     37.24 o 
  -7   0  22      214.16      192.90     16.13 o 
  -6   0  22        0.03        6.29     10.88 o 
  -5   0  22        2.39       -1.14     12.16 o 
  -4   0  22      393.15      341.43     18.28 o 
  -3   0  22       59.17       65.89      8.59 o 
  -2   0  22      176.42      173.70     10.20 o 
  -1   0  22      155.19      139.29      9.47 o 
   0   0  22       52.50       61.86      7.33 o 
   1   0  22       31.45       34.74      8.10 o 
   2   0  22      439.81      394.63     27.66 o 
   3   0  22        5.31       16.85     11.31 o 
   4   0  22       42.71       46.89     14.19 o 
   5   0  22       70.01       76.60     19.62 o 
   6   0  22      111.16      134.15     26.11 o 
   7   0  22     1945.42     1945.75     67.62 o 
   8   0  22      106.78       82.61     26.12 o 
   9   0  22       26.31       25.98     29.25 o 
  10   0  22      275.88      181.88     36.88 o 
  11   0  22       84.57      148.12     34.83 o 
 -11   1  22       18.36       32.62     22.93 o 
 -10   1  22        0.87       19.51     19.19 o 
  -9   1  22        9.34        9.65     15.51 o 
  -8   1  22       79.08       84.02     11.55 o 
  -7   1  22      734.55      723.69     20.81 o 
  -6   1  22      504.55      541.23     15.52 o 
  -5   1  22      431.87      416.24     13.71 o 
  -4   1  22      176.71      179.87      8.66 o 
  -3   1  22        1.30        4.02      5.34 o 
  -2   1  22        0.93       10.01      6.96 o 
  -1   1  22       11.19       16.74      5.32 o 
   0   1  22      883.92      864.23     14.67 o 
   1   1  22       44.33       53.39      6.22 o 
   2   1  22      597.42      583.23     13.77 o 
   3   1  22        3.14        5.42      7.23 o 
   4   1  22       78.36       95.31     12.21 o 
   5   1  22      134.74      132.50     19.75 o 
   6   1  22       17.07       24.55     12.09 o 
   7   1  22        3.32       15.18     13.97 o 
   8   1  22       10.47      -19.51     19.51 o 
   9   1  22       32.04        2.37     18.57 o 
  10   1  22       17.86       59.98     23.06 o 
  11   1  22       30.68       73.04     42.58 o 
 -11   2  22       32.90       84.15     69.35 o 
 -10   2  22      137.91      197.45     22.90 o 
  -9   2  22        8.49       30.12     21.96 o 
  -8   2  22       51.12       68.44     15.60 o 
  -7   2  22       11.08       25.34     11.44 o 
  -6   2  22        3.36        3.66     10.67 o 
  -5   2  22       93.40      115.67     10.12 o 
  -4   2  22       49.17       44.82     12.21 o 
  -3   2  22      164.87      172.10      8.85 o 
  -2   2  22       59.47       66.54      7.44 o 
  -1   2  22      380.70      364.69     11.68 o 
   0   2  22      211.12      212.37      9.22 o 
   1   2  22       37.89       38.11      6.04 o 
   2   2  22       86.92      102.20      7.85 o 
   3   2  22       83.78       58.92     10.50 o 
   4   2  22      171.03      152.56     11.12 o 
   5   2  22       27.26       20.49     12.87 o 
   6   2  22       58.52       50.01     14.10 o 
   7   2  22        7.40       13.06     17.49 o 
   8   2  22      319.23      368.05     26.36 o 
   9   2  22       46.49       77.36     21.58 o 
  10   2  22      110.37       48.44     30.15 o 
 -10   3  22        0.29      -33.66     33.66 o 
  -9   3  22        4.46      -17.96     24.11 o 
  -8   3  22       91.83      110.36     22.44 o 
  -7   3  22      256.20      294.34     24.15 o 
  -6   3  22      568.49      526.07     26.37 o 
  -5   3  22      244.59      226.74     13.67 o 
  -4   3  22      211.02      188.91     14.09 o 
  -3   3  22        0.02       -0.66      9.69 o 
  -2   3  22        0.06        0.90      8.80 o 
  -1   3  22       39.75       47.41     13.25 o 
   0   3  22      166.02      175.65     10.79 o 
   1   3  22      220.62      224.70     12.39 o 
   2   3  22       56.39       60.53     20.94 o 
   3   3  22      227.96      249.99     21.93 o 
   4   3  22      271.64      290.26     20.08 o 
   5   3  22       35.43       65.92     16.10 o 
   6   3  22       82.73       68.16     21.42 o 
   7   3  22       10.66        6.02     22.03 o 
   8   3  22        0.42       -6.77     25.19 o 
   9   3  22       91.21       80.37     29.71 o 
  -8   4  22       30.29      -29.06     29.06 o 
  -7   4  22        8.77        3.08     42.76 o 
  -6   4  22        3.05      -17.98     19.53 o 
  -5   4  22       19.06       32.24     17.47 o 
  -4   4  22      312.93      355.61     24.66 o 
  -3   4  22     1102.73     1131.56     32.42 o 
  -2   4  22      173.31      171.98     16.37 o 
  -1   4  22      452.99      419.87     19.45 o 
   0   4  22        5.07       27.29     11.11 o 
   1   4  22       80.99      102.85     11.88 o 
   2   4  22      225.38      204.59     17.42 o 
   3   4  22       13.89       17.71     12.56 o 
   4   4  22       93.87       92.98     17.96 o 
   5   4  22        1.28      -10.97     20.95 o 
   6   4  22      246.69      257.17     28.68 o 
   7   4  22       26.06       77.10     40.51 o 
   8   4  22       98.10      167.93     50.64 o 
  -6   5  22       19.87       17.95     35.56 o 
  -5   5  22        2.60       62.67     38.95 o 
  -4   5  22        1.38       -6.78     23.43 o 
  -3   5  22        0.00       -2.14     24.62 o 
  -2   5  22        0.10       25.56     18.46 o 
  -1   5  22        0.19       -9.75     24.25 o 
   0   5  22        6.75       -4.53     17.21 o 
   1   5  22        2.25       10.38     20.91 o 
   2   5  22       24.08       29.54     19.98 o 
   3   5  22      212.68      193.83     23.98 o 
   4   5  22       72.20       82.63     31.66 o 
   5   5  22        2.15      -13.31     23.98 o 
   6   5  22      137.13      138.97     34.60 o 
 -11   1  23      124.98      102.50     50.46 o 
 -10   1  23      557.32      568.26     30.14 o 
  -9   1  23       32.35       16.73     28.89 o 
  -8   1  23        4.22       23.57     11.26 o 
  -7   1  23        0.08        8.76      9.36 o 
  -6   1  23       83.73       93.81      9.08 o 
  -5   1  23      233.54      239.47     11.40 o 
  -4   1  23      346.11      366.42     12.94 o 
  -3   1  23      243.13      237.96     10.86 o 
  -2   1  23      728.35      672.47     14.94 o 
  -1   1  23        0.02       12.62      5.74 o 
   0   1  23       60.16       52.06      6.37 o 
   1   1  23      413.07      405.01     13.23 o 
   2   1  23      118.68      134.83      8.99 o 
   3   1  23       89.18      101.61     13.11 o 
   4   1  23      218.59      248.48     15.62 o 
   5   1  23      313.92      347.01     28.80 o 
   6   1  23       71.72      101.12     16.94 o 
   7   1  23      165.48      169.00     19.61 o 
   8   1  23      303.09      255.74     25.77 o 
   9   1  23        0.02      -15.27     19.85 o 
  10   1  23       18.28       16.63     23.05 o 
 -10   2  23       34.59       38.39     21.63 o 
  -9   2  23       38.48       48.12     19.24 o 
  -8   2  23      676.58      661.62     33.49 o 
  -7   2  23     1858.79     1780.20     46.17 o 
  -6   2  23      154.89      175.77     11.73 o 
  -5   2  23      173.70      176.11     12.05 o 
  -4   2  23        0.00        3.05      7.76 o 
  -3   2  23      168.76      167.44      9.92 o 
  -2   2  23      235.71      244.02     13.63 o 
  -1   2  23      393.29      379.03     13.72 o 
   0   2  23       66.46       69.34      7.52 o 
   1   2  23      255.37      279.69     11.95 o 
   2   2  23      237.50      241.00     16.04 o 
   3   2  23      173.94      190.07     11.19 o 
   4   2  23        2.52        5.50     13.97 o 
   5   2  23       99.89       84.69     13.49 o 
   6   2  23      148.05      139.63     15.45 o 
   7   2  23       83.25       98.62     18.26 o 
   8   2  23       66.09       65.25     20.01 o 
   9   2  23        9.62       14.82     21.54 o 
  10   2  23        4.46      -18.27     31.02 o 
  -9   3  23        6.17        0.93     27.06 o 
  -8   3  23        4.89       30.31     23.07 o 
  -7   3  23        3.15       44.24     23.25 o 
  -6   3  23       26.86        2.59     18.21 o 
  -5   3  23        4.19       -0.38     17.39 o 
  -4   3  23       15.15       19.56     15.85 o 
  -3   3  23       16.56       28.65     14.60 o 
  -2   3  23        9.54       12.14      9.90 o 
  -1   3  23       78.50       84.63     10.98 o 
   0   3  23       15.79       26.31      9.84 o 
   1   3  23      185.28      198.68     12.39 o 
   2   3  23       47.84       23.67     11.47 o 
   3   3  23      253.58      270.97     19.40 o 
   4   3  23       21.84       13.60     14.68 o 
   5   3  23        6.76       33.75     17.52 o 
   6   3  23        8.21       11.73     24.06 o 
   7   3  23       10.84       14.83     24.34 o 
   8   3  23        3.29        9.53     27.43 o 
   9   3  23        0.03      -30.17     30.17 o 
  -8   4  23      199.69      236.39     33.43 o 
  -7   4  23      319.04      387.37     34.15 o 
  -6   4  23      125.20      159.75     23.08 o 
  -5   4  23      104.50      156.94     21.35 o 
  -4   4  23        6.74        5.27     20.33 o 
  -3   4  23      244.47      257.45     33.56 o 
  -2   4  23        0.37       19.96     15.93 o 
  -1   4  23        4.46       -4.60     13.80 o 
   0   4  23      118.78      126.54     13.17 o 
   1   4  23      512.17      542.55     32.00 o 
   2   4  23       10.24       -7.03     12.58 o 
   3   4  23        0.65       -0.84     15.64 o 
   4   4  23       11.21       39.11     17.61 o 
   5   4  23      174.35      218.27     27.08 o 
   6   4  23        1.56        8.99     43.35 o 
   7   4  23       10.18       70.41     30.23 o 
  -5   5  23      151.83      193.94     35.79 o 
  -4   5  23       58.62       32.67     34.04 o 
  -3   5  23       77.29      100.59     25.63 o 
  -2   5  23       34.91       56.13     20.16 o 
  -1   5  23       32.59       18.93     32.38 o 
   0   5  23        6.45       12.74     20.53 o 
   1   5  23      187.74      127.57     23.29 o 
   2   5  23       17.43        9.91     20.62 o 
   3   5  23       43.62       12.26     39.29 o 
   4   5  23       64.88       54.33     25.10 o 
   5   5  23      121.16      104.63     36.61 o 
 -10   0  24        3.40       51.04     39.52 o 
  -9   0  24       59.13       71.17     21.74 o 
  -8   0  24        8.20        7.37     17.68 o 
  -7   0  24       74.10       84.26     16.35 o 
  -6   0  24      251.21      294.77     34.35 o 
  -5   0  24      161.08      190.60     15.97 o 
  -4   0  24      773.58      727.56     27.50 o 
  -3   0  24       64.09       55.19     14.21 o 
  -2   0  24      514.80      499.85     19.51 o 
  -1   0  24      131.62      102.93     11.09 o 
   0   0  24       15.33       22.09      9.21 o 
   1   0  24      107.59      112.11     12.39 o 
   2   0  24        4.04        6.51     11.33 o 
   3   0  24       17.26       24.46     14.20 o 
   4   0  24      283.98      282.04     27.15 o 
   5   0  24       15.43        9.84     18.81 o 
   6   0  24      229.94      249.87     28.53 o 
   7   0  24      158.22      219.55     30.00 o 
   8   0  24      122.06       74.86     29.10 o 
   9   0  24       23.50       36.67     32.20 o 
  10   0  24      421.04      459.95     49.50 o 
 -10   1  24       35.48       51.98     21.79 o 
  -9   1  24       22.82       36.69     18.79 o 
  -8   1  24       13.99       34.17     13.40 o 
  -7   1  24       13.59       23.14     12.28 o 
  -6   1  24        2.42        4.74     12.07 o 
  -5   1  24      167.36      160.74     10.33 o 
  -4   1  24       28.37       33.14      7.59 o 
  -3   1  24      452.64      452.45     15.27 o 
  -2   1  24       73.31       62.03      7.84 o 
  -1   1  24      471.49      458.79     14.49 o 
   0   1  24        8.09       18.47      7.06 o 
   1   1  24       12.43       27.17      7.11 o 
   2   1  24       10.63        5.05      8.89 o 
   3   1  24      185.21      194.70     13.08 o 
   4   1  24      343.47      337.47     30.24 o 
   5   1  24       34.76       43.23     12.81 o 
   6   1  24      167.19      204.34     37.45 o 
   7   1  24        0.44        6.11     16.99 o 
   8   1  24       25.02       23.16     19.37 o 
   9   1  24      218.12      253.80     32.46 o 
  10   1  24        0.00      -24.30     24.30 o 
 -10   2  24        7.74      -16.38     23.44 o 
  -9   2  24      116.62      105.24     21.57 o 
  -8   2  24      105.49      104.28     21.30 o 
  -7   2  24      173.81      168.72     16.80 o 
  -6   2  24       71.58       99.43     16.73 o 
  -5   2  24      163.00      197.64     11.60 o 
  -4   2  24        9.75        9.69      8.47 o 
  -3   2  24       18.54       18.47      9.56 o 
  -2   2  24       27.48       12.46     13.68 o 
  -1   2  24      206.11      194.35     11.42 o 
   0   2  24       86.26       96.51     13.88 o 
   1   2  24       89.19      109.09     10.19 o 
   2   2  24      197.68      205.49     11.89 o 
   3   2  24       40.85       38.93      8.89 o 
   4   2  24        8.75       11.21     15.46 o 
   5   2  24        0.92      -12.51     12.51 o 
   6   2  24        0.92       -5.16     22.48 o 
   7   2  24        6.82       15.64     21.57 o 
   8   2  24        7.61       19.21     20.82 o 
   9   2  24        9.22       14.73     28.53 o 
  -9   3  24       95.89       86.00     30.04 o 
  -8   3  24      393.37      415.47     31.32 o 
  -7   3  24       78.75       94.99     22.58 o 
  -6   3  24       98.17      115.54     24.76 o 
  -5   3  24       44.68       46.74     17.27 o 
  -4   3  24      216.96      236.51     28.27 o 
  -3   3  24       10.55       28.90     12.66 o 
  -2   3  24      258.95      247.19     20.69 o 
  -1   3  24       27.84       11.99     17.53 o 
   0   3  24      100.96      114.75     14.25 o 
   1   3  24      201.33      209.34     14.76 o 
   2   3  24        6.54       15.27     13.52 o 
   3   3  24        6.03       10.22     14.35 o 
   4   3  24       10.92       16.51     19.91 o 
   5   3  24       44.58       63.66     27.39 o 
   6   3  24       41.52       26.35     22.93 o 
   7   3  24      177.80      245.46     29.55 o 
   8   3  24       29.49       54.16     34.67 o 
  -7   4  24        0.05        6.97     36.69 o 
  -6   4  24       12.85       58.53     22.23 o 
  -5   4  24        1.02      -10.13     22.93 o 
  -4   4  24      209.05      208.26     52.85 o 
  -3   4  24      285.11      283.17     32.46 o 
  -2   4  24        0.94       22.03     17.33 o 
  -1   4  24        9.08       16.62     24.66 o 
   0   4  24      841.88      852.12     39.87 o 
   1   4  24      174.14      201.58     19.48 o 
   2   4  24        8.78       11.90     15.70 o 
   3   4  24       12.23       27.52     17.04 o 
   4   4  24        4.16        7.62     23.48 o 
   5   4  24      152.16      187.29     23.16 o 
   6   4  24       49.36       42.24     28.66 o 
   7   4  24       42.13       34.33     42.66 o 
  -4   5  24        0.14      -20.01     26.31 o 
  -3   5  24       37.64       38.54     36.96 o 
  -2   5  24       10.18       11.04     33.97 o 
  -1   5  24        3.54       11.79     34.02 o 
   0   5  24        7.64       -7.77     26.81 o 
   1   5  24      200.87      176.02     25.27 o 
   2   5  24       42.87       10.17     21.44 o 
   3   5  24       85.04       63.59     24.37 o 
   4   5  24       10.00       36.53     25.51 o 
 -10   1  25        5.72       59.20     24.21 o 
  -9   1  25      174.95      213.06     23.26 o 
  -8   1  25      112.82      136.66     18.64 o 
  -7   1  25        5.82       12.57     12.95 o 
  -6   1  25        5.54        3.43      9.97 o 
  -5   1  25       62.49       82.17      9.75 o 
  -4   1  25       13.44       19.46      9.28 o 
  -3   1  25       13.32       11.01      8.55 o 
  -2   1  25       25.00       13.98      8.93 o 
  -1   1  25      860.30      835.45     19.40 o 
   0   1  25      883.59      858.38     19.03 o 
   1   1  25      283.36      313.03     15.16 o 
   2   1  25      165.72      184.64     13.71 o 
   3   1  25      169.89      218.74     14.87 o 
   4   1  25       16.61       20.82     13.02 o 
   5   1  25      191.69      187.03     16.10 o 
   6   1  25       95.83      105.05     17.12 o 
   7   1  25      319.83      345.06     24.45 o 
   8   1  25      104.40      105.70     22.24 o 
   9   1  25        4.72       15.04     23.68 o 
  10   1  25       38.68       58.60     48.23 o 
  -9   2  25       32.71       73.16     21.11 o 
  -8   2  25      353.55      327.92     21.90 o 
  -7   2  25        4.39       26.64     24.36 o 
  -6   2  25      241.16      241.41     17.02 o 
  -5   2  25       38.23       51.03     12.23 o 
  -4   2  25      300.90      305.52     18.97 o 
  -3   2  25      451.10      446.15     15.69 o 
  -2   2  25       20.81       23.03      8.17 o 
  -1   2  25       18.81       20.92      7.93 o 
   0   2  25      254.92      267.47     11.86 o 
   1   2  25       54.21       52.92      8.57 o 
   2   2  25        5.74      -11.40     11.40 o 
   3   2  25       82.68       89.70     10.47 o 
   4   2  25      248.81      264.58     16.73 o 
   5   2  25      221.90      230.93     19.61 o 
   6   2  25       50.88       41.14     17.25 o 
   7   2  25       54.93       44.01     22.75 o 
   8   2  25      372.49      439.79     48.77 o 
   9   2  25      120.17      136.87     40.33 o 
  -8   3  25       18.01       26.94     26.29 o 
  -7   3  25        8.08       28.21     23.74 o 
  -6   3  25        4.82        5.47     23.67 o 
  -5   3  25        0.99       30.04     18.41 o 
  -4   3  25       29.21       50.66     17.86 o 
  -3   3  25       76.23       81.46     22.84 o 
  -2   3  25       16.16       17.73     13.32 o 
  -1   3  25        1.37      -13.56     13.56 o 
   0   3  25       13.00       17.63     13.17 o 
   1   3  25        6.70        2.80     13.43 o 
   2   3  25       31.56       33.81     15.63 o 
   3   3  25       32.46       44.15     16.71 o 
   4   3  25       25.18       19.57     17.27 o 
   5   3  25        0.11       32.12     37.28 o 
   6   3  25      105.35      136.61     28.41 o 
   7   3  25        7.74       82.74     29.11 o 
   8   3  25       23.57       36.68     32.56 o 
  -7   4  25       33.26       44.68     35.56 o 
  -6   4  25       31.35       75.00     31.78 o 
  -5   4  25        1.84       16.76     25.33 o 
  -4   4  25        3.46       35.69     20.55 o 
  -3   4  25      105.97      113.47     23.91 o 
  -2   4  25       84.12       95.59     21.64 o 
  -1   4  25        3.91       22.46     17.53 o 
   0   4  25      187.95      192.76     20.90 o 
   1   4  25        8.24       48.80     22.52 o 
   2   4  25      383.11      357.94     22.01 o 
   3   4  25       36.25       31.21     19.73 o 
   4   4  25      271.72      308.32     24.78 o 
   5   4  25      108.34      131.15     24.50 o 
   6   4  25       66.17       97.29     42.73 o 
  -3   5  25        4.05       28.87     30.19 o 
  -2   5  25        3.07       -1.72     32.56 o 
  -1   5  25       93.83       62.65     37.54 o 
   0   5  25      251.76      242.13     27.94 o 
   1   5  25        0.36       -4.53     41.39 o 
   2   5  25       39.79       49.78     28.26 o 
   3   5  25       22.88       31.32     33.01 o 
 -10   0  26      936.82      958.67     91.68 o 
  -9   0  26      113.26      164.15     37.11 o 
  -8   0  26      167.65      208.62     24.00 o 
  -7   0  26       76.73       88.87     18.60 o 
  -6   0  26      192.04      164.69     21.65 o 
  -5   0  26       53.05       46.74     14.22 o 
  -4   0  26       26.11        1.80     16.05 o 
  -3   0  26       77.41       83.45     21.40 o 
  -2   0  26       35.85       39.47     11.90 o 
  -1   0  26      838.25      802.19     28.05 o 
   0   0  26      209.57      249.97     36.09 o 
   1   0  26     1545.96     1563.56     97.86 o 
   2   0  26        9.02      -16.30     16.30 o 
   3   0  26       35.20       50.88     20.28 o 
   4   0  26       65.90      151.47     47.44 o 
   5   0  26       66.00      115.23     24.66 o 
   6   0  26       20.02       17.92     24.31 o 
   7   0  26        7.56       16.55     26.05 o 
   8   0  26      153.66      174.46     62.98 o 
   9   0  26       93.17      143.68     40.98 o 
  -9   1  26       13.22       26.66     21.00 o 
  -8   1  26        4.15      -17.56     17.56 o 
  -7   1  26       40.70       60.47     13.73 o 
  -6   1  26      112.89      129.53     15.15 o 
  -5   1  26        3.04        5.27     14.84 o 
  -4   1  26        4.02       13.95      9.54 o 
  -3   1  26        2.57       -3.77      8.84 o 
  -2   1  26       35.83       38.98      9.03 o 
  -1   1  26      476.08      485.17     19.29 o 
   0   1  26        0.98       -6.51     10.16 o 
   1   1  26      102.93      140.97     11.46 o 
   2   1  26      199.22      232.44     13.92 o 
   3   1  26      297.41      346.09     19.67 o 
   4   1  26      127.42      173.29     16.23 o 
   5   1  26       25.89       13.76     14.87 o 
   6   1  26       82.54      123.86     24.32 o 
   7   1  26      329.49      328.64     24.97 o 
   8   1  26       33.04       44.80     27.05 o 
   9   1  26        5.93       25.53     34.52 o 
  -9   2  26       52.39       95.68     28.29 o 
  -8   2  26      127.52      170.74     26.81 o 
  -7   2  26       45.58       88.49     17.34 o 
  -6   2  26        3.17       20.57     14.28 o 
  -5   2  26       14.66        7.01     13.00 o 
  -4   2  26        0.61       16.94      9.92 o 
  -3   2  26       13.08       18.80      9.33 o 
  -2   2  26      218.39      227.68     13.50 o 
  -1   2  26       24.88       17.50     10.14 o 
   0   2  26      106.92      119.65     10.62 o 
   1   2  26        5.16        7.33      9.67 o 
   2   2  26      115.16      106.03     11.35 o 
   3   2  26       20.45        5.70     10.54 o 
   4   2  26       93.81       77.73     15.93 o 
   5   2  26      177.75      188.07     19.64 o 
   6   2  26        0.52        5.09     17.17 o 
   7   2  26       49.72       40.70     27.55 o 
   8   2  26        3.35       -0.20     44.99 o 
  -8   3  26        0.70       39.68     34.84 o 
  -7   3  26      534.79      618.41     37.78 o 
  -6   3  26       41.09       57.71     30.86 o 
  -5   3  26       99.43      118.87     21.78 o 
  -4   3  26      160.32      144.72     21.92 o 
  -3   3  26      102.37      106.76     17.84 o 
  -2   3  26      342.35      392.27     39.28 o 
  -1   3  26       21.79       17.44     13.94 o 
   0   3  26        0.00      -12.58     12.58 o 
   1   3  26       55.73       36.34     17.68 o 
   2   3  26       75.70       83.62     26.40 o 
   3   3  26      200.71      233.64     31.26 o 
   4   3  26      173.82      169.32     21.71 o 
   5   3  26      136.72      200.17     45.45 o 
   6   3  26        5.34        6.32     29.32 o 
   7   3  26       78.84      131.19     30.85 o 
  -6   4  26       61.00      138.49     28.69 o 
  -5   4  26        0.58       29.27     26.47 o 
  -4   4  26       74.07      108.22     29.88 o 
  -3   4  26        1.32      -20.56     20.56 o 
  -2   4  26       59.11      103.61     26.93 o 
  -1   4  26       63.50       59.00     22.12 o 
   0   4  26      731.78      728.16     57.97 o 
   1   4  26       35.86      150.31     41.58 o 
   2   4  26      335.53      371.73     25.73 o 
   3   4  26        0.98       -8.26     19.56 o 
   4   4  26        0.11        9.88     21.83 o 
   5   4  26        0.05      -11.09     24.18 o 
   6   4  26       14.30      210.47    152.27 o 
  -2   5  26        0.07       49.06     33.38 o 
  -1   5  26       11.74       20.00     34.17 o 
   0   5  26       16.76        5.80     31.35 o 
   1   5  26      133.72       63.36     27.05 o 
   2   5  26        9.54      -17.59     81.92 o 
  -9   1  27      259.93      241.18     26.91 o 
  -8   1  27      309.84      336.23     27.76 o 
  -7   1  27       10.64       -0.90     18.67 o 
  -6   1  27      133.42      142.09     18.28 o 
  -5   1  27       47.81       19.29     15.03 o 
  -4   1  27       47.67       27.85     11.22 o 
  -3   1  27       16.76       16.11      9.98 o 
  -2   1  27       91.54      101.25     10.96 o 
  -1   1  27      241.88      228.30     13.60 o 
   0   1  27        1.86       -9.57      9.57 o 
   1   1  27       98.39      103.08     10.89 o 
   2   1  27       11.95       35.38     15.19 o 
   3   1  27        2.66       10.21     13.43 o 
   4   1  27       80.86       96.08     15.95 o 
   5   1  27       43.79       33.09     16.96 o 
   6   1  27       78.75       83.05     19.81 o 
   7   1  27      474.53      551.38     40.89 o 
   8   1  27       13.42       12.09     24.20 o 
   9   1  27       28.76        9.79     30.60 o 
  -8   2  27       54.70       77.79     26.45 o 
  -7   2  27      260.92      333.17     22.08 o 
  -6   2  27      902.55      873.44     31.27 o 
  -5   2  27      679.26      644.71     31.41 o 
  -4   2  27      442.63      433.49     21.86 o 
  -3   2  27       88.16       80.33     12.16 o 
  -2   2  27       61.30       49.04     10.21 o 
  -1   2  27        4.26       -1.29      9.55 o 
   0   2  27        3.40        8.04      9.83 o 
   1   2  27        5.50       23.15     10.14 o 
   2   2  27       19.38       -2.14     11.14 o 
   3   2  27       20.43       15.74     12.52 o 
   4   2  27      112.81      120.54     18.23 o 
   5   2  27      148.25      201.48     20.80 o 
   6   2  27       12.20       18.78     23.36 o 
   7   2  27       95.17      106.98     42.82 o 
   8   2  27       23.53       -3.27     46.55 o 
  -7   3  27        3.84        1.71     39.65 o 
  -6   3  27        1.89       34.43     23.10 o 
  -5   3  27       21.99       17.42     21.41 o 
  -4   3  27        0.37        0.37     18.71 o 
  -3   3  27       67.88       90.61     20.81 o 
  -2   3  27        1.55       10.73     17.29 o 
  -1   3  27       36.57       28.23     17.16 o 
   0   3  27        0.11       -3.36     15.23 o 
   1   3  27        8.36      -15.29     24.97 o 
   2   3  27       24.66       37.44     20.92 o 
   3   3  27        0.03       27.38     19.74 o 
   4   3  27        8.47        0.65     23.59 o 
   5   3  27       18.96       55.08     28.64 o 
   6   3  27       20.44       22.34     31.14 o 
   7   3  27       23.10       76.70     44.75 o 
  -5   4  27       41.57       74.43     29.49 o 
  -4   4  27        6.97       12.99     29.00 o 
  -3   4  27       21.17      -19.16     23.48 o 
  -2   4  27       37.09       60.12     21.64 o 
  -1   4  27        8.26      -20.48     20.48 o 
   0   4  27      186.03      147.16     23.39 o 
   1   4  27       65.98      103.61     47.18 o 
   2   4  27       32.11       21.72     25.13 o 
   3   4  27        9.07       -4.52     21.35 o 
   4   4  27       94.56      150.27     30.16 o 
   5   4  27        0.32       49.90     50.92 o 
  -9   0  28      179.50      230.00     55.01 o 
  -8   0  28      130.90      191.65     54.81 o 
  -7   0  28        7.44      -20.13     20.13 o 
  -6   0  28        0.46        6.46     18.90 o 
  -5   0  28      150.63      143.58     38.60 o 
  -4   0  28      396.19      402.55     33.06 o 
  -3   0  28      336.76      386.95     26.57 o 
  -2   0  28      625.47      578.76     33.92 o 
  -1   0  28        0.72        9.45     17.03 o 
   0   0  28      183.45      188.89     22.73 o 
   1   0  28       11.63       37.62     46.64 o 
   2   0  28      173.61      164.32     30.49 o 
   3   0  28       41.61       41.86     22.96 o 
   4   0  28      152.45      204.47     28.23 o 
   5   0  28      223.90      289.91     35.08 o 
   6   0  28      160.09      229.29     50.62 o 
   7   0  28       13.23        2.57     32.72 o 
   8   0  28        7.70       13.18     37.71 o 
  -8   1  28       10.79       33.14     20.43 o 
  -7   1  28      153.52      175.62     27.09 o 
  -6   1  28        0.02       14.98     16.10 o 
  -5   1  28       30.10       34.73     14.42 o 
  -4   1  28        0.34       -2.80     11.94 o 
  -3   1  28        5.74       -8.73     10.79 o 
  -2   1  28       27.35       50.40     12.73 o 
  -1   1  28      263.55      296.93     15.76 o 
   0   1  28        4.32        2.21     14.01 o 
   1   1  28       13.25       10.60     10.28 o 
   2   1  28       23.02       36.53     15.58 o 
   3   1  28      193.05      209.78     25.22 o 
   4   1  28        9.75       -4.08     16.67 o 
   5   1  28       34.71       38.25     22.83 o 
   6   1  28      138.61      142.89     21.92 o 
   7   1  28      279.68      325.33     28.44 o 
   8   1  28        1.05      -11.69     25.91 o 
  -8   2  28       71.90       86.11     39.90 o 
  -7   2  28       65.26       76.96     25.46 o 
  -6   2  28        3.77       19.23     16.54 o 
  -5   2  28       88.67       91.72     23.38 o 
  -4   2  28        9.85       -7.66     14.63 o 
  -3   2  28       23.03        5.93     13.14 o 
  -2   2  28        1.32        0.25     11.33 o 
  -1   2  28        2.58        1.10     16.49 o 
   0   2  28       23.60       35.75     11.96 o 
   1   2  28        9.75       44.61     16.74 o 
   2   2  28      114.11       76.65     13.29 o 
   3   2  28        8.27       10.93     13.33 o 
   4   2  28       44.50       37.98     18.10 o 
   5   2  28        1.25       27.71     25.84 o 
   6   2  28       45.13        3.65     35.84 o 
   7   2  28       20.16        2.42     32.05 o 
  -7   3  28      531.47      432.20     53.60 o 
  -6   3  28      508.44      529.66     34.39 o 
  -5   3  28      215.99      247.97     26.71 o 
  -4   3  28       21.12       20.55     24.25 o 
  -3   3  28      318.23      327.89     27.80 o 
  -2   3  28        0.66        3.54     38.99 o 
  -1   3  28        0.54       12.14     17.82 o 
   0   3  28        7.05       21.09     17.78 o 
   1   3  28      184.40      214.20     22.02 o 
   2   3  28       25.54       22.51     20.24 o 
   3   3  28        9.51       41.15     19.58 o 
   4   3  28       11.99       44.81     36.77 o 
   5   3  28        2.18       58.19     31.11 o 
   6   3  28       41.03       44.90     33.50 o 
  -4   4  28        0.34      -40.36     40.36 o 
  -3   4  28        6.02      -22.89     24.69 o 
  -2   4  28        0.39       -9.87     26.58 o 
  -1   4  28       54.36       38.95     26.88 o 
   0   4  28        0.15       -4.51     31.34 o 
   1   4  28       18.17       46.88     57.83 o 
   2   4  28       24.47       43.32     22.37 o 
   3   4  28       89.85       78.07     23.12 o 
   4   4  28       28.88       87.77     52.95 o 
  -8   1  29       26.43       34.38     28.43 o 
  -7   1  29      134.50      139.20     21.27 o 
  -6   1  29       36.60       35.20     20.38 o 
  -5   1  29       21.93       29.01     15.36 o 
  -4   1  29       12.96        6.25     13.65 o 
  -3   1  29       22.46       23.33     18.00 o 
  -2   1  29      137.87      134.29     14.75 o 
  -1   1  29      270.69      321.84     17.94 o 
   0   1  29       89.15       87.38     12.88 o 
   1   1  29      362.10      383.35     21.28 o 
   2   1  29       37.22       58.35     14.96 o 
   3   1  29      170.34      200.28     26.53 o 
   4   1  29       20.99       20.06     34.69 o 
   5   1  29        7.01       -1.05     19.62 o 
   6   1  29       89.66       87.40     23.08 o 
   7   1  29       65.23       78.09     26.54 o 
  -7   2  29        9.80      -18.90     36.72 o 
  -6   2  29       23.64       29.37     22.58 o 
  -5   2  29       13.55        4.61     17.02 o 
  -4   2  29        0.69      -14.80     14.80 o 
  -3   2  29      201.43      225.61     19.73 o 
  -2   2  29      449.27      432.95     22.77 o 
  -1   2  29      218.07      254.03     17.97 o 
   0   2  29      147.45      162.47     15.51 o 
   1   2  29      119.49      136.89     14.68 o 
   2   2  29       76.08       64.04     14.58 o 
   3   2  29       76.89       70.72     17.74 o 
   4   2  29       64.02       49.66     28.49 o 
   5   2  29        3.72       13.50     28.77 o 
   6   2  29      122.90      120.17     46.49 o 
   7   2  29        6.88       10.25     60.63 o 
  -6   3  29      103.95      135.50     44.24 o 
  -5   3  29      131.38      130.41     25.62 o 
  -4   3  29        9.52        9.17     21.93 o 
  -3   3  29        6.47       35.42     26.93 o 
  -2   3  29        2.77       33.76     37.96 o 
  -1   3  29        1.99      -19.16     19.16 o 
   0   3  29       73.80       89.18     20.12 o 
   1   3  29        0.09       -2.59     20.43 o 
   2   3  29       33.76       20.52     25.45 o 
   3   3  29        0.34      -17.11     22.13 o 
   4   3  29        0.02       55.50     46.06 o 
   5   3  29       19.68       89.74     44.93 o 
  -3   4  29        0.03       44.67     48.44 o 
  -2   4  29       64.79       86.37     25.53 o 
  -1   4  29        7.91      -15.57     25.95 o 
   0   4  29        0.26      -22.75     22.75 o 
   1   4  29      140.80      140.33     57.36 o 
   2   4  29       53.98       39.07     57.03 o 
  -7   0  30       68.80       91.31     26.34 o 
  -6   0  30       25.37       11.09     24.63 o 
  -5   0  30      168.44      203.16     35.01 o 
  -4   0  30        0.03       14.85     18.75 o 
  -3   0  30        2.39       -6.97     17.09 o 
  -2   0  30       24.59       -7.18     21.60 o 
  -1   0  30      157.36      184.07     21.82 o 
   0   0  30     1524.64     1468.65     51.74 o 
   1   0  30      327.82      314.37     28.04 o 
   2   0  30      414.48      427.80     42.43 o 
   3   0  30      183.20      304.89     44.05 o 
   4   0  30       34.60       76.99     30.42 o 
   5   0  30      404.34      555.20     49.82 o 
   6   0  30       22.19       42.97     35.01 o 
   7   0  30        0.15       -9.39     38.91 o 
  -7   1  30       36.04       49.08     30.58 o 
  -6   1  30       36.30       45.52     18.71 o 
  -5   1  30       45.66       38.34     16.67 o 
  -4   1  30       77.16       66.38     16.50 o 
  -3   1  30       22.47       25.25     14.83 o 
  -2   1  30       11.81        5.03     16.47 o 
  -1   1  30       53.12       43.21     14.25 o 
   0   1  30      392.16      406.89     20.61 o 
   1   1  30        5.57       -9.55     16.52 o 
   2   1  30      163.22      210.25     20.79 o 
   3   1  30       11.93       46.48     28.13 o 
   4   1  30        0.04        0.63     19.80 o 
   5   1  30       38.91       84.59     22.61 o 
   6   1  30        8.56      -11.24     23.67 o 
   7   1  30       52.59       67.47     40.45 o 
  -6   2  30        0.21       -7.10     25.42 o 
  -5   2  30       37.38        6.40     21.78 o 
  -4   2  30       14.81       35.05     21.24 o 
  -3   2  30       70.34       70.06     16.77 o 
  -2   2  30       12.59       -0.77     14.78 o 
  -1   2  30       15.38       -8.50     16.91 o 
   0   2  30       48.09       49.85     14.52 o 
   1   2  30       19.47        3.78     21.74 o 
   2   2  30        9.05      -19.70     22.97 o 
   3   2  30       92.80      156.80     30.11 o 
   4   2  30       39.10       33.00     29.55 o 
   5   2  30        2.18       45.36     31.87 o 
   6   2  30       84.77       95.47     34.46 o 
  -5   3  30       16.67       34.77     36.94 o 
  -4   3  30       39.20        4.41     24.20 o 
  -3   3  30      677.52      709.05     41.21 o 
  -2   3  30       54.44       72.78     30.64 o 
  -1   3  30      173.44      125.66     22.46 o 
   0   3  30       22.46       14.71     44.29 o 
   1   3  30      116.63      128.78     25.51 o 
   2   3  30       17.56      -25.14     25.14 o 
   3   3  30       31.25       56.65     24.15 o 
   4   3  30      196.22      222.47     59.77 o 
  -6   1  31       49.19       43.37     19.77 o 
  -5   1  31       14.69       28.91     18.18 o 
  -4   1  31        4.63      -13.99     16.39 o 
  -3   1  31       36.48       58.29     16.13 o 
  -2   1  31        5.17       -8.57     18.00 o 
  -1   1  31        5.60        3.45     16.34 o 
   0   1  31      203.09      277.17     26.34 o 
   1   1  31      100.52       74.42     27.53 o 
   2   1  31      102.11      147.42     21.14 o 
   3   1  31       13.34       19.28     20.23 o 
   4   1  31       56.38       88.66     22.92 o 
   5   1  31        6.98       34.69     23.18 o 
   6   1  31        2.93       27.04     31.30 o 
  -6   2  31      117.77      110.98     67.71 o 
  -5   2  31       62.42       29.71     25.12 o 
  -4   2  31      115.10      109.89     23.18 o 
  -3   2  31       93.15       90.93     28.97 o 
  -2   2  31      110.88      102.88     30.61 o 
  -1   2  31       63.70       87.45     33.63 o 
   0   2  31        1.02       -2.81     20.31 o 
   1   2  31        0.07      -28.54     28.54 o 
   2   2  31        1.77        1.27     21.52 o 
   3   2  31      232.64      307.92     38.48 o 
   4   2  31       50.99       76.54     33.06 o 
   5   2  31       78.47       76.18     33.78 o 
  -4   3  31        5.43      -62.66     62.66 o 
  -3   3  31       20.25       42.40     44.90 o 
  -2   3  31       73.72       65.05     30.58 o 
  -1   3  31        0.28        9.65     26.52 o 
   0   3  31        0.02       40.28     31.99 o 
   1   3  31       11.59       39.99     26.29 o 
   2   3  31       27.24       50.26     25.23 o 
   3   3  31        7.40      -41.13     53.95 o 
  -6   0  32       54.94       67.01     27.46 o 
  -5   0  32      197.31      212.00     28.18 o 
  -4   0  32       49.18       58.66     31.37 o 
  -3   0  32      137.63      194.46     70.73 o 
  -2   0  32        0.38       23.41     25.67 o 
  -1   0  32      688.58      748.54     60.49 o 
   0   0  32        1.31      -30.29     30.29 o 
   1   0  32      451.96      435.88     58.80 o 
   2   0  32        0.37        0.63     43.85 o 
   3   0  32      146.22      156.71     59.19 o 
   4   0  32       80.31      118.07     35.48 o 
   5   0  32        2.44       47.44     45.84 o 
  -6   1  32      126.36      158.57     92.68 o 
  -5   1  32       74.77       46.51     32.13 o 
  -4   1  32      112.64      124.21     20.16 o 
  -3   1  32       81.73       81.72     18.19 o 
  -2   1  32        1.43      -17.01     17.01 o 
  -1   1  32       44.95       45.80     17.47 o 
   0   1  32        3.48       20.46     27.57 o 
   1   1  32       17.76        1.90     42.23 o 
   2   1  32       34.42       22.74     25.95 o 
   3   1  32        2.82       35.14     24.76 o 
   4   1  32       44.21       85.63     24.88 o 
   5   1  32       94.06      207.22     30.43 o 
  -5   2  32        5.84      -69.76     69.76 o 
  -4   2  32       39.65       63.47     24.35 o 
  -3   2  32       15.48       25.72     23.80 o 
  -2   2  32        0.99      -26.74     41.41 o 
  -1   2  32        3.87       43.14     40.13 o 
   0   2  32       17.80       25.57     21.12 o 
   1   2  32       19.71      -41.14     41.14 o 
   2   2  32        0.03      -34.55     45.03 o 
   3   2  32       13.89       -0.83     49.90 o 
   4   2  32        0.04       10.69    106.83 o 
  -2   3  32       68.99      -44.78     56.69 o 
  -1   3  32        5.59       23.78     60.87 o 
   0   3  32        9.93       56.92     42.00 o 
   1   3  32        0.26      164.63     80.12 o 
  -5   1  33       14.85      -23.92     73.74 o 
  -4   1  33       83.39       94.01     21.24 o 
  -3   1  33      119.44      135.94     27.93 o 
  -2   1  33       10.41       19.38     30.10 o 
  -1   1  33       27.92       16.48     19.91 o 
   0   1  33        5.83      -23.78     23.78 o 
   1   1  33        1.79       -2.53     23.19 o 
   2   1  33       48.10       35.63     24.68 o 
   3   1  33       12.67       52.01     27.67 o 
   4   1  33       23.66       17.54     32.04 o 
  -3   2  33       67.64       93.46     28.84 o 
  -2   2  33       14.59        1.69     29.34 o 
  -1   2  33       28.17       16.51     35.77 o 
   0   2  33       49.07      106.31     25.33 o 
   1   2  33        3.48      -27.39     27.39 o 
   2   2  33       49.20       67.02     60.12 o 
  -3   0  34        5.14       43.17     42.05 o 
  -2   0  34        7.96       49.30     32.76 o 
  -1   0  34     1186.72     1298.80     69.15 o 
   0   0  34       43.53       51.42     39.46 o 
   1   0  34      110.70      113.12     39.62 o 
   2   0  34      343.57      339.80     44.73 o 
   3   0  34      271.43      334.44     53.41 o 
  -3   1  34       89.50       80.77     36.13 o 
  -2   1  34       45.17       81.80     29.15 o 
  -1   1  34      149.19      150.82     28.13 o 
   0   1  34        0.08      -30.61     30.61 o 
   1   1  34      199.52      229.47     34.85 o 
   2   1  34       57.34       70.71     51.83 o 
                                                 
